# Supplementary material for: The preponderance of nonsynonymous A-to-I RNA editing in coleoids is nonadaptive
Source: Nat Commun. 2019 Nov 27;10:5411. doi: 10.1038/s41467-019-13275-2 (PMC6881472; doi:10.1038/s41467-019-13275-2)
Supplement: Supplementary file 4 — Source Data [file 41467_2019_13275_MOESM4_ESM.xlsx]

## Sheet: Fig. 2A
Data for Fig. 2A - Divergence times used in the tree
Split	Time (Mya)
Sea hare and nautilus	565
Nautilus and coleoids	415
Octopus-bimac clade and squid-cuttlefish clade	275
Octopus and bimac	5
Squid and cuttlefish	170

## Sheet: Fig. 2B
Data for Fig. 2B - Fraction of sites edited
	Synonymous	Restorative	Diversifying
Octopus	0.0275	0.0344	0.0193
Bimac	0.0141	0.0226	0.0097
Squid	0.0194	0.026	0.0142
Cuttlefish	0.0308	0.0355	0.0232

## Sheet: Fig. 2C
Data for Fig. 2C - Editing levels of edited sites with >400 associated reads
Site	Species	Type	Editing level (%)
MIC60-153	Bimac	synonymous	0.784314
SVIL-10803	Bimac	synonymous	0.888099
STAU2-4141	Bimac	diversifying	0.618812
TPR-132	Bimac	synonymous	14.0878
TT39B-870	Bimac	synonymous	7.27522
TPC13-943	Bimac	synonymous	0.939457
HIP1-2839	Bimac	diversifying	1.00503
SKIV2-3134	Bimac	diversifying	3.42466
PASK-2117	Bimac	diversifying	3.82883
UBXN4-1215	Bimac	synonymous	1.35135
REPS1-1305	Bimac	synonymous	0.848485
PLBL2-1641	Bimac	synonymous	2.67857
VP13A-5709	Bimac	synonymous	2.58137
UBR4-13056	Bimac	synonymous	0.834202
NAGT1-924	Bimac	synonymous	1.17994
UBP47-306	Bimac	synonymous	0.902708
NIPA2-1199	Bimac	diversifying	3.18471
IVD-780	Bimac	synonymous	3.01724
SYWC-734	Bimac	diversifying	0.76661
ZFR-961	Bimac	diversifying	2.84698
MTUS2-1231	Bimac	diversifying	0.899281
Y9801-1504	Bimac	diversifying	1.1919
TBK1-1613	Bimac	diversifying	2.80874
ARP10-180	Bimac	synonymous	0.548847
NPRL2-1191	Bimac	synonymous	1.66927
CTNB-2572	Bimac	diversifying	0.394166
ALF-590	Bimac	diversifying	0.30094
EIF3D-445	Bimac	synonymous	0.836458
GANP-7116	Bimac	synonymous	2.04403
TPR-5694	Bimac	synonymous	16.2459
MDHC-440	Bimac	diversifying	0.994944
NBAS-6147	Bimac	synonymous	2.41228
P40-844	Bimac	diversifying	0.685976
VPRBP-4413	Bimac	synonymous	0.624645
RPGP1-1675	Bimac	diversifying	0.563698
TBA3-364	Bimac	diversifying	0.379929
APLP-6058	Bimac	restorative	0.649351
STAR9-1647	Bimac	synonymous	1.98413
CISY-1456	Bimac	diversifying	0.517911
KI13A-6618	Bimac	synonymous	1.33929
ANR17-6737	Bimac	diversifying	29.1171
CISY-782	Bimac	diversifying	8.68859
TBK1-535	Bimac	diversifying	0.447094
RAD21-1800	Bimac	synonymous	1.71958
ANR17-5971	Bimac	diversifying	0.673077
DCAKD-534	Bimac	diversifying	1.4218
TTC17-246	Bimac	synonymous	6.47321
TXNL1-309	Bimac	synonymous	0.755668
VP13A-3931	Bimac	diversifying	29.8893
SYQ-458	Bimac	diversifying	1.60692
DCAF6-1642	Bimac	diversifying	5.83501
TTC38-350	Bimac	diversifying	0.929368
CFAD-1617	Bimac	synonymous	0.498442
FAS-2147	Bimac	diversifying	0.866551
DPYD-3045	Bimac	synonymous	1.43266
PSME4-4104	Bimac	synonymous	1.47679
UBA6-2150	Bimac	diversifying	0.743494
KPC2-288	Bimac	diversifying	1.00604
TSN33-495	Bimac	synonymous	3.2567
IFRD1-721	Bimac	diversifying	1.52964
PSME4-3161	Bimac	diversifying	4.5614
CDC27-312	Bimac	diversifying	0.960769
F206A-407	Bimac	diversifying	0.886525
QTRD1-717	Bimac	synonymous	1.52672
VP13A-5909	Bimac	diversifying	1.99336
ANR17-5513	Bimac	diversifying	1.04058
REPS1-135	Bimac	synonymous	1.77215
ANR17-3254	Bimac	diversifying	1.04167
CERK1-2324	Bimac	restorative	7.56303
COASY-540	Bimac	synonymous	1.62095
BIG3-2395	Bimac	diversifying	2.2409
UBR5-7566	Bimac	synonymous	1.23267
WASH7-763	Bimac	diversifying	1.9802
NBAS-5894	Bimac	restorative	1.70316
RBCC1-2495	Bimac	diversifying	0.715215
GBF1-5802	Bimac	synonymous	0.873362
TGFA1-114	Bimac	synonymous	2.20588
GRIK2-506	Bimac	diversifying	2.16667
ACBG2-1194	Bimac	synonymous	0.57947
TBK1-1641	Bimac	synonymous	7.64579
RFA1-820	Bimac	diversifying	0.89172
MEGF8-4332	Bimac	synonymous	4.05728
DPYD-1414	Bimac	diversifying	9.447
RXR-1177	Bimac	diversifying	0.859697
ANR17-2615	Bimac	diversifying	12.9542
ADCY1-5490	Bimac	synonymous	1.01523
COPG2-1519	Bimac	diversifying	15.475
UBP40-1160	Bimac	diversifying	1.4881
RSF1-3015	Bimac	synonymous	19.8718
RAB3-636	Bimac	synonymous	0.231465
TRNK1-4621	Bimac	diversifying	1.29683
WFS1-971	Bimac	diversifying	2.33702
CA2D3-2170	Bimac	diversifying	2.2356
R3HCL-3206	Bimac	diversifying	1.15385
KBL-856	Bimac	diversifying	13.242
RRP12-1712	Bimac	diversifying	1.16732
FAS-4568	Bimac	diversifying	0.671592
MPRD-969	Bimac	synonymous	3.15271
HERC1-11133	Bimac	synonymous	0.913242
RBGPR-2682	Bimac	synonymous	1.23153
UBXN6-1125	Bimac	synonymous	0.585284
TOP3B-1484	Bimac	diversifying	2.50965
FZR-1434	Bimac	synonymous	1.566
FAS-898	Bimac	diversifying	0.537634
EPG5-8307	Bimac	synonymous	3.78842
SF3B2-1711	Bimac	diversifying	1.90275
GCYA2-2834	Bimac	diversifying	1.20069
PEX1-582	Bimac	diversifying	0.883281
LANC3-1064	Bimac	diversifying	0.422215
SPTC2-1302	Bimac	synonymous	1.63785
GABT-813	Bimac	synonymous	47.3978
TPC12-1818	Bimac	synonymous	0.983607
FSTL5-4775	Bimac	diversifying	0.338895
MA1B1-110	Bimac	restorative	1.40845
COPG2-1932	Bimac	synonymous	34.5779
RBGPR-3411	Bimac	synonymous	2.26244
SMAD3-831	Bimac	synonymous	0.909091
CLH1-4829	Bimac	diversifying	0.340136
SF3B2-851	Bimac	diversifying	35.8852
GCYA2-301	Bimac	diversifying	85.9275
SC6A5-3732	Bimac	synonymous	45.3737
RPGP1-1025	Bimac	diversifying	1.19658
KCNAW-1329	Bimac	synonymous	35.9684
VP13A-163	Bimac	diversifying	20.1149
PTN4-2422	Bimac	restorative	1.16144
VP13A-7069	Bimac	restorative	20.3532
COASY-779	Bimac	diversifying	1.86625
MY18A-3340	Bimac	diversifying	1.1811
SVIL-7615	Bimac	restorative	1.91847
SMHD1-2746	Bimac	diversifying	1.0917
RUN3B-1846	Bimac	diversifying	0.920598
WASH7-2931	Bimac	synonymous	1.63934
VP13A-6112	Bimac	diversifying	0.930851
ANO8-1323	Bimac	synonymous	3.27198
CSDE1-559	Bimac	diversifying	0.778816
GCYA2-597	Bimac	synonymous	1.41196
PUR9-1665	Bimac	synonymous	1.33588
CAND1-2489	Bimac	diversifying	0.747198
TPR-5778	Bimac	synonymous	1.23043
QCR8-110	Bimac	diversifying	2.87308
ULA1-941	Bimac	diversifying	5.96154
ANR17-3998	Bimac	diversifying	1.18765
AMRA1-7494	Bimac	synonymous	0.850547
RSF1-5819	Bimac	diversifying	1.6
VP13A-2928	Bimac	synonymous	1.82119
VKGC-1548	Bimac	synonymous	1.69867
AKIB1-936	Bimac	synonymous	45.9512
ASPP-1217	Bimac	diversifying	0.686733
SKIV2-3135	Bimac	synonymous	3.95349
KIF3A-1071	Bimac	synonymous	0.979519
ALG8-1019	Bimac	diversifying	1.3809
KANL3-4063	Bimac	diversifying	1.05932
FMRF-1403	Bimac	diversifying	0.277868
TRXR2-1094	Bimac	diversifying	3.57675
RGPS1-717	Bimac	synonymous	0.883002
TPR-1032	Bimac	synonymous	50.7692
SF3A1-1048	Bimac	diversifying	0.718563
CSTN1-1424	Bimac	diversifying	0.441276
TTF2-2982	Bimac	synonymous	44.1786
FLNA-7140	Bimac	synonymous	1.08538
SNPC3-404	Bimac	restorative	1.05708
FYV1-6548	Bimac	diversifying	1.19904
KARG-906	Bimac	synonymous	0.207976
CSDE1-1473	Bimac	diversifying	1.2476
SYVC-1698	Bimac	synonymous	8.83234
BACD3-807	Bimac	synonymous	8.52628
DPYS-590	Bimac	diversifying	0.219407
TTC38-1239	Bimac	synonymous	1.4881
SC16A-6391	Bimac	diversifying	1.21951
PP4R1-2936	Bimac	restorative	1.05042
GRAP1-146	Bimac	diversifying	1.42421
ADCK1-1592	Bimac	diversifying	4.36893
R3HD4-952	Bimac	diversifying	2.6738
TYW2-796	Bimac	diversifying	2.79627
MYCB2-1225	Bimac	diversifying	1.86916
PME5-8004	Bimac	synonymous	1.24533
MED15-1038	Bimac	synonymous	49.403
GCYA2-495	Bimac	synonymous	4.66238
DYN1-2315	Bimac	diversifying	0.915751
TTC27-2692	Bimac	diversifying	0.836431
DCOR-937	Bimac	diversifying	2.18651
MEGF8-6039	Bimac	synonymous	1.16667
SRC42-257	Bimac	diversifying	0.620018
CDKAL-434	Bimac	diversifying	5.17928
PDPK1-2175	Bimac	diversifying	3.18021
EPN2-918	Bimac	synonymous	1.11732
IF4G2-426	Bimac	synonymous	0.926999
MTUS2-2158	Bimac	diversifying	1.55642
ARI2-33	Bimac	synonymous	2.29759
SNX33-222	Bimac	synonymous	2.43427
ARSB-1350	Bimac	synonymous	0.665188
TPC11-626	Bimac	diversifying	1.32013
HIP1-2192	Bimac	diversifying	1.22526
UBP47-3267	Bimac	synonymous	0.702106
GRAP1-2574	Bimac	synonymous	1.86428
RL3-367	Bimac	diversifying	0.310224
GCYA2-1303	Bimac	diversifying	0.498504
ATRX-793	Bimac	diversifying	1.36126
GOGA2-512	Bimac	diversifying	1.24688
PIGB-776	Bimac	diversifying	1.17845
PTN23-2003	Bimac	diversifying	0.903614
CALM-2901	Bimac	diversifying	2.57827
ADRM1-883	Bimac	diversifying	0.585284
ATRX-7593	Bimac	synonymous	1.0101
CNOT2-1186	Bimac	diversifying	1.03734
WDR11-1223	Bimac	diversifying	1.84266
NUDC-491	Bimac	diversifying	1.57407
MLF1-253	Bimac	diversifying	0.466708
CALM-2816	Bimac	synonymous	18.5273
CUL1-717	Bimac	synonymous	6.26741
ANR17-1582	Bimac	diversifying	0.949796
VP13A-2313	Bimac	synonymous	8.87372
DCA10-1061	Bimac	restorative	2.16509
TRNK1-4604	Bimac	diversifying	2.65487
SMHD1-6460	Bimac	diversifying	1.45455
CA2D3-1887	Bimac	synonymous	1.77148
COPB-611	Bimac	diversifying	0.640615
FBX8-556	Bimac	diversifying	1.71821
INP4A-59	Bimac	diversifying	0.684151
PTN23-2887	Bimac	diversifying	1.4556
DESI1-781	Bimac	restorative	1.05263
UBXN4-1283	Bimac	diversifying	0.76442
CHMP3-364	Bimac	diversifying	1.08527
RPGP1-1852	Bimac	diversifying	0.476695
ANR17-6651	Bimac	synonymous	1.07991
ANR17-5236	Bimac	diversifying	15.7534
VP13A-1337	Bimac	diversifying	1.27389
ZFR-1479	Bimac	synonymous	1.21655
TTC38-984	Bimac	synonymous	2.32558
ATX3-963	Bimac	synonymous	1.02669
KIF3A-2076	Bimac	synonymous	2.52387
ZPR1-3390	Bimac	synonymous	4.85437
AGRIN-2812	Bimac	diversifying	1.37845
HIP1-935	Bimac	diversifying	0.780234
LAT2-1079	Bimac	diversifying	2.6174
ESYT2-773	Bimac	diversifying	0.846262
ELP1-2774	Bimac	diversifying	1.35952
SETD2-15894	Bimac	synonymous	1.13122
HERC1-13122	Bimac	diversifying	0.613497
ARPC2-1159	Bimac	diversifying	1.29345
TBK1-1640	Bimac	diversifying	0.574459
PDE12-1010	Bimac	diversifying	2.19298
MAOX-1512	Bimac	synonymous	0.28871
PARP6-2376	Bimac	synonymous	9.4431
MTX1-675	Bimac	synonymous	0.735895
TTF2-3105	Bimac	synonymous	2.42634
CRLF3-1099	Bimac	diversifying	1.25673
MYCB2-1058	Bimac	diversifying	6.99301
SPPL3-749	Bimac	diversifying	1.17223
TRIPC-2961	Bimac	synonymous	0.742574
HIP1-2616	Bimac	synonymous	7.33855
KINH-1511	Bimac	diversifying	0.61086
DIP2C-4375	Bimac	diversifying	0.64695
TEP1-2936	Bimac	diversifying	1.04895
NBAS-7140	Bimac	synonymous	17.801
HERC1-11759	Bimac	diversifying	0.811124
SUR8-1752	Bimac	synonymous	1.15163
GCYA2-988	Bimac	diversifying	0.580431
BICD1-948	Bimac	synonymous	0.630631
RET-1446	Bimac	synonymous	2.53317
REPS1-2949	Bimac	synonymous	0.739827
FXDC2-901	Bimac	diversifying	2.84601
PDE7A-2241	Bimac	synonymous	1.1065
CDK7-1605	Bimac	synonymous	1.91489
TM131-2400	Bimac	synonymous	0.903614
KCMF1-1717	Bimac	diversifying	0.695088
LEV9-298	Bimac	diversifying	2.86458
SCAP-3540	Bimac	diversifying	1.7192
BAG6-3436	Bimac	diversifying	1.59067
PHM-922	Bimac	diversifying	2.44078
ABCF3-1541	Bimac	diversifying	1.417
CKAP5-4953	Bimac	synonymous	36.9668
CDKAL-806	Bimac	diversifying	1.66113
FMRF-571	Bimac	diversifying	0.154768
NRDC-2586	Bimac	synonymous	1.58924
ANFY1-3269	Bimac	diversifying	0.892857
ELOV4-554	Bimac	diversifying	14.0974
TGFA1-1204	Bimac	diversifying	0.875912
TSN7-613	Bimac	restorative	0.195373
WBS16-926	Bimac	restorative	1.89274
DMD-10194	Bimac	synonymous	3.73281
ANR17-5614	Bimac	diversifying	11.25
RENR-76	Bimac	diversifying	0.492084
ESYT2-2049	Bimac	synonymous	0.502513
VP13A-3881	Bimac	restorative	9.42563
PTN4-2521	Bimac	diversifying	0.806452
PDPR-2586	Bimac	synonymous	7.30253
HIP1-3520	Bimac	diversifying	7.66002
CY1-410	Bimac	diversifying	9.75873
PHM-1281	Bimac	synonymous	0.611496
FLNA-1807	Bimac	diversifying	1.89329
IQGA1-1510	Bimac	diversifying	1.34436
CSDE1-2522	Bimac	diversifying	0.891266
SPTCB-4775	Bimac	diversifying	1.10481
MBTP1-1004	Bimac	restorative	1.24113
CRLF3-114	Bimac	synonymous	5.01089
ZNT9-714	Bimac	synonymous	1.93133
COPB-1709	Bimac	diversifying	0.571102
FXRD2-1604	Bimac	diversifying	1.0886
STRAP-1215	Bimac	synonymous	0.594228
SSF1-1224	Bimac	synonymous	43.8762
ANR17-6403	Bimac	restorative	45.2871
SVIL-10920	Bimac	synonymous	1.25392
R3HD4-747	Bimac	synonymous	0.682594
NBAS-4309	Bimac	diversifying	1.43541
STAU2-3885	Bimac	synonymous	0.498442
OAZ1-292	Bimac	diversifying	0.325545
TEP1-2482	Bimac	diversifying	1.88133
SPTCB-6393	Bimac	synonymous	0.275482
ARID2-535	Bimac	diversifying	2.35935
CSTN1-1425	Bimac	synonymous	25.2515
VP13A-5847	Bimac	synonymous	2.14477
TSN7-957	Bimac	synonymous	0.442057
CTNB-1841	Bimac	diversifying	0.504658
CC171-3106	Bimac	diversifying	1.10585
ANR17-2792	Bimac	diversifying	3.36449
DPYD-2280	Bimac	synonymous	6.23853
PTN23-1674	Bimac	synonymous	4.07725
ARPC2-818	Bimac	diversifying	3.00687
UBE3B-3113	Bimac	diversifying	33.2805
FBX21-1547	Bimac	diversifying	1.13208
ANR17-3183	Bimac	synonymous	2.4952
PCSK6-2253	Bimac	synonymous	0.702576
MEGF8-6360	Bimac	synonymous	1.27389
LACT2-303	Bimac	synonymous	11.7729
P5CS-1648	Bimac	diversifying	2.17391
TPR-5305	Bimac	diversifying	19.0758
ABL-3058	Bimac	restorative	1.82315
F91A1-1782	Bimac	synonymous	0.569152
TBK1-1075	Bimac	diversifying	27.1405
TM198-85	Bimac	diversifying	0.715137
SRP54-816	Bimac	synonymous	0.84666
CDKAL-734	Bimac	diversifying	8.05085
TGFA1-2520	Bimac	synonymous	4.21053
MPRD-234	Bimac	synonymous	5.9854
ZFR-1315	Bimac	diversifying	1.25962
TBK1-1005	Bimac	synonymous	1.14068
TBC16-1965	Bimac	synonymous	2.5268
ZY11B-400	Bimac	restorative	2.05696
MD12L-2027	Bimac	synonymous	2.0284
SMAD3-1063	Bimac	diversifying	0.891266
DCA10-350	Bimac	synonymous	1.31579
FXRD2-542	Bimac	diversifying	1.05296
F193A-1083	Bimac	diversifying	0.878477
SF3B2-259	Bimac	diversifying	0.944669
ZPR1-3260	Bimac	diversifying	4.38144
TBD2B-1878	Bimac	synonymous	1.07914
TRIPC-3338	Bimac	diversifying	1.35135
SF3B2-3047	Bimac	diversifying	9.18691
PLBL2-1051	Bimac	diversifying	1.23203
FBX21-843	Bimac	synonymous	1.39535
VP13A-6502	Bimac	diversifying	0.793651
CUL3-552	Bimac	synonymous	0.813743
FZD1-238	Bimac	diversifying	1.3267
CATIP-250	Bimac	diversifying	1.14723
AMPD2-1970	Bimac	diversifying	0.40858
RN185-717	Bimac	diversifying	2.079
LMF2-1685	Bimac	diversifying	1.25745
DDX58-4251	Bimac	diversifying	1.01458
AGRIN-3625	Bimac	diversifying	1.98537
TAF6-1412	Bimac	diversifying	2.40175
DCOR-1182	Bimac	synonymous	0.29834
PDIA3-1153	Bimac	diversifying	1.02772
PIWL1-1180	Bimac	diversifying	1.05079
S2551-1074	Bimac	synonymous	1.67598
CDKAL-1085	Bimac	diversifying	4.77816
ATRX-8074	Bimac	diversifying	49.9349
MYOI-7376	Bimac	diversifying	0.913242
UBP40-2736	Bimac	synonymous	0.79096
MYO5A-3776	Bimac	diversifying	0.794702
TRIPC-2612	Bimac	diversifying	2.4032
R3HD4-984	Bimac	synonymous	0.935094
SKIV2-3881	Bimac	diversifying	0.970874
ARP10-418	Bimac	diversifying	2.79981
PHM-212	Bimac	diversifying	0.310212
ANR17-4032	Bimac	synonymous	1.36816
GNAI-490	Bimac	diversifying	0.676133
C10-275	Bimac	diversifying	2.46753
TTF2-2728	Bimac	diversifying	7.17781
TSC1-1935	Bimac	synonymous	0.436508
AMRA1-5818	Bimac	diversifying	1.64271
COPG2-1929	Bimac	synonymous	1.01387
PLS2-945	Bimac	synonymous	0.954198
SPG7-2043	Bimac	synonymous	1.06572
KIF3A-348	Bimac	synonymous	0.748752
RBCC1-1719	Bimac	synonymous	0.484262
MY18A-2100	Bimac	synonymous	1.83299
TCPE-345	Bimac	synonymous	0.877193
RENT1-732	Bimac	restorative	2.63789
ANR17-3770	Bimac	diversifying	3.13853
PARG-1045	Bimac	diversifying	3.5545
NPRL2-993	Bimac	synonymous	3.11891
TBK1-2190	Bimac	synonymous	2.68555
VP13A-4327	Bimac	diversifying	2.48691
F184A-1209	Bimac	synonymous	3.79747
AKIB1-1964	Bimac	diversifying	0.853789
TBK1-898	Bimac	diversifying	0.579151
CC171-1402	Bimac	diversifying	1.22449
EMC7-267	Bimac	synonymous	12.0722
SY65-741	Bimac	synonymous	0.669402
APBB2-3330	Bimac	synonymous	0.39053
S17A9-773	Bimac	diversifying	1.07991
ZFR-2356	Bimac	diversifying	1.20177
FBX8-292	Bimac	restorative	1.08865
GLCM-1064	Bimac	diversifying	1.14943
VLDLR-1359	Bimac	synonymous	35.4659
ASSY-542	Bimac	diversifying	1.12144
CAPS1-512	Bimac	diversifying	0.883002
TRIM2-1681	Bimac	diversifying	1.85322
MYCB2-1747	Bimac	diversifying	12.987
DCOR-682	Bimac	diversifying	0.320567
SF3B2-82	Bimac	diversifying	1.62338
PHM-979	Bimac	restorative	0.494517
CSTN1-352	Bimac	diversifying	1.78516
ARSB-150	Bimac	synonymous	1.25196
PDE12-4632	Bimac	synonymous	2.00803
PSMD5-1169	Bimac	diversifying	2.39398
ARI2-383	Bimac	diversifying	0.835866
SPTCB-5705	Bimac	diversifying	0.319087
ACT1-7881	Bimac	synonymous	3.33592
CX6A1-356	Bimac	diversifying	0.480889
SCAP-3223	Bimac	diversifying	0.917431
EDEM2-982	Bimac	diversifying	1.36286
UBA6-2421	Bimac	synonymous	9.94924
REPS1-1105	Bimac	diversifying	0.929615
STAU2-4095	Bimac	synonymous	0.692042
UBE3A-2448	Bimac	synonymous	1.66436
ODO1-2946	Bimac	synonymous	11.5697
FAN-2214	Bimac	synonymous	0.806452
PDE12-6389	Bimac	restorative	0.934579
USP9X-6800	Bimac	diversifying	0.772947
VAT1L-485	Bimac	diversifying	0.47536
MY18A-4741	Bimac	diversifying	1.13122
CAPS1-326	Bimac	diversifying	0.951374
DHE3-1695	Bimac	synonymous	0.660793
VP13A-7274	Bimac	diversifying	13.9966
EPN4-2057	Bimac	diversifying	3.26864
EF1G-946	Bimac	diversifying	2.39531
ACSL4-437	Bimac	restorative	1.3913
MAT2B-1234	Bimac	diversifying	1.18812
PTN4-2466	Bimac	synonymous	1.58537
PSMD5-1242	Bimac	diversifying	1.01483
VP13A-2523	Bimac	synonymous	20.517
EF1G-565	Bimac	diversifying	0.640948
HIP1-3524	Bimac	diversifying	18.0842
HD-5771	Bimac	diversifying	4.60048
AGRIN-3150	Bimac	synonymous	0.671785
MAOX-1446	Bimac	synonymous	0.310219
PHM-1370	Bimac	diversifying	2.89766
TRIPC-2440	Bimac	diversifying	1.5873
DDX58-1190	Bimac	diversifying	2.02429
PTN23-1755	Bimac	synonymous	0.996016
KIF3A-777	Bimac	synonymous	0.584307
HERC1-5712	Bimac	synonymous	7.63547
HERC1-13270	Bimac	diversifying	0.575185
GRM1B-2548	Bimac	diversifying	1.48515
ZFR-2288	Bimac	diversifying	3.47411
LACT2-700	Bimac	diversifying	31.5217
CAPR2-270	Bimac	synonymous	31.797
BCKD-971	Bimac	diversifying	0.934579
CKAP5-4816	Bimac	diversifying	0.998004
RG190-1068	Bimac	synonymous	1.05708
MMAC-150	Bimac	synonymous	12.0174
TEP1-3772	Bimac	diversifying	0.581395
CC142-2787	Bimac	synonymous	1.5625
USP9X-2622	Bimac	synonymous	1.2
UFL1-1628	Bimac	diversifying	1.4433
TTC27-1365	Bimac	synonymous	2.13953
MIB1-1536	Bimac	synonymous	0.556174
ZPR1-3325	Bimac	diversifying	1.0101
PHM-1191	Bimac	synonymous	0.381067
MEGF8-5099	Bimac	diversifying	1.17647
TCTP-73	Bimac	diversifying	0.186974
ZFYV1-2340	Bimac	synonymous	1.6055
PHM-985	Bimac	diversifying	1.00935
TBK1-284	Bimac	diversifying	0.436258
RHG32-4624	Bimac	diversifying	1.70015
TBD2B-1890	Bimac	synonymous	19.4581
PDC6I-167	Bimac	diversifying	4.32767
KIF3A-1197	Bimac	synonymous	1.04762
SF3B2-246	Bimac	synonymous	25.12
SE1L1-2441	Bimac	diversifying	0.826446
RN215-606	Bimac	synonymous	6.04839
GELS2-1769	Bimac	diversifying	0.31667
THILA-608	Bimac	diversifying	5.96252
CDKAL-811	Bimac	diversifying	0.990099
MIC60-2173	Bimac	diversifying	1.61751
GCYA2-1000	Bimac	diversifying	0.792254
FAS-3421	Bimac	diversifying	0.78125
PHF10-3823	Bimac	diversifying	1.19617
TMF1-4811	Bimac	diversifying	1.1236
ELP1-107	Bimac	diversifying	2.13178
UBXN6-745	Bimac	diversifying	0.559552
NSF1C-746	Bimac	diversifying	0.650195
RAD21-859	Bimac	diversifying	5.87156
LPPRC-4117	Bimac	diversifying	0.74239
NEC1-1241	Bimac	diversifying	0.902062
RUN3B-615	Bimac	synonymous	1.12994
GRAP1-1589	Bimac	diversifying	1.11773
GRAP1-1299	Bimac	synonymous	0.771208
ATRX-6765	Bimac	synonymous	1.83599
DDX47-519	Bimac	synonymous	1.49626
PEX1-3497	Bimac	diversifying	3.60099
FSTL5-5131	Bimac	diversifying	0.275929
HD-4845	Bimac	synonymous	1.48515
FA43A-941	Bimac	diversifying	1.24069
AGRIN-2672	Bimac	diversifying	4.88722
MPRD-323	Bimac	diversifying	21.9937
DHTK1-169	Bimac	diversifying	0.931099
SMUF2-2163	Bimac	synonymous	7.98898
FLNA-6372	Bimac	synonymous	2.84264
RPGP1-1724	Bimac	diversifying	7.40531
SRP72-261	Bimac	synonymous	5.45455
ANK3-1226	Bimac	synonymous	1.13636
NADE-958	Bimac	diversifying	3.37349
MD12L-2745	Bimac	diversifying	0.907441
PTN4-2623	Bimac	diversifying	0.907029
VP13A-6261	Bimac	synonymous	5.68421
STML1-1420	Bimac	diversifying	1.73697
SLIT2-3469	Bimac	diversifying	1.54321
KI13A-1889	Bimac	restorative	2.86807
RAD50-2832	Bimac	synonymous	1.01215
ZPR1-2989	Bimac	diversifying	2.04212
MA2B1-2490	Bimac	synonymous	0.779221
RGRF2-3201	Bimac	synonymous	0.568182
GCYA2-653	Bimac	diversifying	0.962773
UBE4A-1944	Bimac	synonymous	0.786026
GCC1-1398	Bimac	synonymous	47.2081
PSMD5-1266	Bimac	synonymous	0.616438
HUWE1-6339	Bimac	synonymous	1.08932
TRIM3-2215	Bimac	diversifying	1.46396
ASSY-254	Bimac	diversifying	0.508992
KCMF1-1426	Bimac	diversifying	6.43514
RBCC1-1469	Bimac	diversifying	0.561798
VP13A-9054	Bimac	synonymous	1.48017
EDC4-3196	Bimac	diversifying	0.988701
PARP6-2390	Bimac	diversifying	2.54042
PDE7A-2295	Bimac	synonymous	3.11231
K0195-4622	Bimac	diversifying	1.63934
TRXR2-1286	Bimac	diversifying	2.08668
EI2BD-1574	Bimac	diversifying	1.24827
CISY-384	Bimac	synonymous	0.814402
PARG-1736	Bimac	diversifying	1.03306
GCYA2-865	Bimac	diversifying	1.18624
BIG3-2448	Bimac	diversifying	4.54545
SPTCB-4151	Bimac	diversifying	0.256055
COPB-1278	Bimac	synonymous	15.7352
LDHD-682	Bimac	diversifying	1.12613
BIG3-1915	Bimac	diversifying	4.09091
PRDX4-377	Bimac	diversifying	0.522193
RET-1764	Bimac	synonymous	3.17919
EPG5-3645	Bimac	synonymous	2.67229
VP13A-3880	Bimac	diversifying	6.01852
TAF3-4485	Bimac	diversifying	0.909091
HNRPK-59	Bimac	diversifying	0.739176
FLNA-7212	Bimac	synonymous	2.30337
PDE12-1756	Bimac	diversifying	43.1421
LPPRC-1207	Bimac	restorative	1.10553
RSF1-3016	Bimac	diversifying	2.98507
K132L-3360	Bimac	synonymous	2.05224
SYWC-744	Bimac	synonymous	0.725953
WDR11-3623	Bimac	diversifying	0.544747
EPN4-195	Bimac	synonymous	0.683371
DDR2-1862	Bimac	diversifying	0.542406
VAT1L-945	Bimac	synonymous	0.31679
DPYD-842	Bimac	diversifying	1.96672
ANR17-4954	Bimac	diversifying	0.822562
ZNFX1-1343	Bimac	diversifying	1.12219
HECD1-6304	Bimac	diversifying	0.967742
ESYT2-2087	Bimac	diversifying	0.612156
RL6-1378	Bimac	synonymous	0.28919
EIF3D-398	Bimac	diversifying	2.33569
VP13A-6962	Bimac	diversifying	0.675024
HIP1-3343	Bimac	diversifying	0.786782
MY18A-2210	Bimac	diversifying	7.97101
ARI2-751	Bimac	diversifying	0.9375
RBCC1-2114	Bimac	diversifying	0.650936
FYCO1-2332	Bimac	diversifying	0.957447
RAB3-647	Bimac	diversifying	0.212372
TM131-5338	Bimac	diversifying	0.690335
ZFR-2024	Bimac	diversifying	0.747065
SF3B2-384	Bimac	synonymous	44.164
GCYA2-322	Bimac	diversifying	9.80645
MIB1-890	Bimac	diversifying	1.57539
UBA1-3233	Bimac	diversifying	0.499064
KMT2A-12379	Bimac	restorative	1.08844
LMAN1-1291	Bimac	diversifying	1.17647
DCA10-403	Bimac	diversifying	38.986
KANL1-3816	Bimac	synonymous	0.94697
AASS-280	Bimac	diversifying	3.9604
ESYT2-1277	Bimac	diversifying	0.493921
NSF1C-1049	Bimac	diversifying	0.677966
RHG39-3492	Bimac	synonymous	2.52294
MEGF8-7136	Bimac	diversifying	1.67286
FAS-4679	Bimac	diversifying	1.15523
MBLC1-1332	Bimac	diversifying	0.651466
ANR17-6412	Bimac	diversifying	7.09534
FSTL5-3164	Bimac	diversifying	19.4607
AGRIN-4417	Bimac	diversifying	0.811688
GCYA2-523	Bimac	diversifying	10.2273
FAS-4000	Bimac	diversifying	0.777202
INP4A-1484	Bimac	diversifying	1.66852
KINH-2607	Bimac	synonymous	0.547745
HUWE1-9558	Bimac	synonymous	0.929368
NRSN1-667	Bimac	diversifying	4.83871
SYQ-324	Bimac	synonymous	0.955795
TRIM2-1467	Bimac	synonymous	2.00415
WFS1-543	Bimac	synonymous	1.13169
DHX9-1965	Bimac	synonymous	0.409218
CSN4-681	Bimac	synonymous	1.97461
SRC42-669	Bimac	synonymous	0.921986
CDO1-228	Bimac	synonymous	0.333462
UBE4A-1765	Bimac	restorative	7.25581
UCHL5-477	Bimac	synonymous	7.6484
VP13A-3942	Bimac	synonymous	30.6691
AGRIN-3494	Bimac	diversifying	0.972763
VP13A-5950	Bimac	diversifying	1.83044
CHM1A-567	Bimac	synonymous	0.829611
F184A-2535	Bimac	synonymous	2.43902
TTC7B-2124	Bimac	synonymous	0.956938
PHF10-5029	Bimac	diversifying	0.651466
OCAD1-320	Bimac	diversifying	3.84615
ANR17-4270	Bimac	diversifying	1.11266
TBA3-336	Bimac	synonymous	8.67503
YLAT2-566	Bimac	diversifying	0.654818
GANP-7117	Bimac	diversifying	1.79153
VP13A-8560	Bimac	diversifying	0.861141
VAT1L-139	Bimac	diversifying	1.12812
TPR-5143	Bimac	diversifying	1.39417
CA2D3-199	Bimac	diversifying	3.07263
ZNFX1-277	Bimac	diversifying	1.78891
PTN4-2752	Bimac	diversifying	4.23729
MYS-2115	Bimac	synonymous	2.23776
S2551-1156	Bimac	diversifying	18.3445
SC6A5-1297	Bimac	restorative	1.40845
CUL1-885	Bimac	diversifying	0.928793
SOL1-1068	Bimac	synonymous	3.18681
TIM44-512	Bimac	diversifying	2.73632
PDXD1-2655	Bimac	synonymous	1.30719
UBR5-7975	Bimac	diversifying	2.39852
FA49B-1072	Bimac	diversifying	1.06157
TRI23-253	Bimac	diversifying	0.591216
ELP1-3227	Bimac	diversifying	0.912647
LPPRC-575	Bimac	diversifying	0.934579
SKA2-893	Bimac	diversifying	1.53707
TGFA1-2404	Bimac	diversifying	7.63723
SF3B2-744	Bimac	synonymous	3.10078
ZFR-724	Bimac	restorative	1.90641
PKDCC-1821	Bimac	synonymous	4.61538
KI13A-3462	Bimac	synonymous	1.21951
PDE7A-1440	Bimac	diversifying	1.1713
ABL-3597	Bimac	diversifying	6.54664
FAS-2001	Bimac	synonymous	0.416667
CRBN-1007	Bimac	diversifying	0.487329
PNPO-968	Bimac	diversifying	0.650759
TBD2B-3841	Bimac	diversifying	0.604491
RSF1-6146	Bimac	diversifying	1.16822
PTN4-1232	Bimac	diversifying	2.02977
GSLG1-1620	Bimac	synonymous	7.3157
PP1RA-3271	Bimac	diversifying	4.64548
MA1B1-755	Bimac	diversifying	1
LACB2-484	Bimac	diversifying	6.84105
MAT2B-1238	Bimac	diversifying	6.97211
HUWE1-10144	Bimac	diversifying	3.3237
STAU2-4543	Bimac	diversifying	0.538358
TM198-998	Bimac	restorative	5.12129
RG190-2095	Bimac	diversifying	1.14723
DYN1-1582	Bimac	diversifying	0.669643
HIP1-3486	Bimac	diversifying	1.75029
DDR2-2051	Bimac	diversifying	0.547196
ANR17-5587	Bimac	restorative	0.873362
MDN1-1105	Bimac	synonymous	1.38249
FLNA-3747	Bimac	synonymous	1.68955
RS4-358	Bimac	diversifying	0.201286
MYOI-5532	Bimac	synonymous	1.20898
AGM1-1347	Bimac	synonymous	2.73973
DIP2C-3383	Bimac	diversifying	0.791855
TTF2-3036	Bimac	synonymous	11.087
ANR17-3601	Bimac	diversifying	0.972447
AVL9-2813	Bimac	diversifying	1.85874
DOPR1-516	Bimac	diversifying	1.49123
MLF1-571	Bimac	diversifying	0.72846
GELS2-1773	Bimac	synonymous	2.26616
FLNA-6889	Bimac	diversifying	1.34181
CISY-1029	Bimac	synonymous	0.457457
GRIK2-2961	Bimac	synonymous	0.722892
ATRX-149	Bimac	diversifying	3.21932
RN215-1177	Bimac	diversifying	0.746269
PMGT2-2262	Bimac	synonymous	0.75188
VP13A-2840	Bimac	diversifying	7.43363
TRIM2-1702	Bimac	diversifying	85
NPRL2-798	Bimac	synonymous	1.84244
TPPC8-2396	Bimac	diversifying	3.0303
RL5-304	Bimac	diversifying	2.36018
CLH1-2318	Bimac	diversifying	0.369128
PP1RB-542	Bimac	diversifying	2.06243
DDX43-587	Bimac	diversifying	1.22249
MPRD-912	Bimac	synonymous	5.5615
RENR-595	Bimac	diversifying	0.504468
MY18A-5969	Bimac	diversifying	0.659134
COQ7-808	Bimac	synonymous	0.838926
HIP1-310	Bimac	diversifying	1.95531
CAN2-597	Bimac	synonymous	1.62866
CNOT1-5556	Bimac	synonymous	1.97531
VP13A-643	Bimac	diversifying	1.08499
NEC1-1157	Bimac	diversifying	1.31234
SY65-1415	Bimac	diversifying	0.271196
4ET-3962	Bimac	diversifying	0.380609
APLP-6749	Bimac	diversifying	0.616197
VP13A-1521	Bimac	synonymous	1.40105
TBCD5-1455	Bimac	synonymous	0.739958
TM131-5866	Bimac	diversifying	1.04046
GCYA2-2472	Bimac	synonymous	0.723327
ZFR-1189	Bimac	diversifying	0.752909
DCNL3-485	Bimac	diversifying	2.03046
UBR4-14828	Bimac	diversifying	0.832266
HERC1-12156	Bimac	synonymous	1.17396
TPR-5570	Bimac	diversifying	4.8
BAG6-3628	Bimac	diversifying	3.53982
PEX1-2727	Bimac	synonymous	1.2844
ANR17-2623	Bimac	diversifying	2.23048
T132C-515	Bimac	diversifying	0.745712
CBS-1419	Bimac	synonymous	0.878049
FMRF-623	Bimac	diversifying	0.369262
TBK1-2149	Bimac	diversifying	0.942588
GNPAT-1865	Bimac	diversifying	1.68675
REPS1-2968	Bimac	diversifying	0.664452
PDE3A-3865	Bimac	diversifying	9.71074
SRC42-150	Bimac	synonymous	33.5863
CNDP2-875	Bimac	diversifying	2.16049
KCTD6-72	Bimac	synonymous	2.29885
ZNT9-618	Bimac	synonymous	3.76176
HR38-1337	Bimac	diversifying	3.74707
VP13A-5837	Bimac	restorative	0.961538
RABL3-462	Bimac	synonymous	14.7687
SY65-1194	Bimac	synonymous	0.402047
TTC27-2514	Bimac	synonymous	2.00334
LPPRC-2156	Bimac	synonymous	0.696517
GSH0-1308	Bimac	diversifying	2.98103
UBP5-485	Bimac	diversifying	1.75747
PTN23-1917	Bimac	synonymous	1.51803
CG050-630	Bimac	synonymous	0.966543
ZY11B-1436	Bimac	diversifying	0.770925
ZPR1-3487	Bimac	diversifying	0.761035
MMAC-111	Bimac	synonymous	1.36561
TTC38-354	Bimac	synonymous	11.7318
RGRF2-3592	Bimac	diversifying	0.49597
VPS18-1945	Bimac	diversifying	3.92943
KAPR-1024	Bimac	diversifying	0.419048
AGRIN-3567	Bimac	synonymous	0.812065
ZNFX1-340	Bimac	diversifying	1.86335
HERC1-13995	Bimac	synonymous	1.79325
S23IP-2832	Bimac	synonymous	0.816327
NEC1-1481	Bimac	diversifying	4.58599
MD12L-2555	Bimac	synonymous	2.17391
ARI2-645	Bimac	diversifying	0.822123
ANR17-5193	Bimac	synonymous	3.22981
MP2K4-427	Bimac	restorative	42.0513
HIP1-3201	Bimac	synonymous	0.678426
GSLG1-2003	Bimac	diversifying	1.41051
EF1G-1565	Bimac	restorative	0.491718
CFAD-1700	Bimac	diversifying	1.20759
RBCC1-2496	Bimac	synonymous	0.645161
DIP2C-3491	Bimac	diversifying	1.21816
TRPT1-629	Bimac	diversifying	0.954198
LACT2-751	Bimac	diversifying	0.991189
GELS2-651	Bimac	synonymous	0.719424
TM205-185	Bimac	diversifying	1.2474
AP4B1-234	Bimac	synonymous	1.75439
REPS1-777	Bimac	synonymous	1.18203
SC16A-3849	Bimac	synonymous	1.76125
IDE-2849	Bimac	diversifying	0.692841
TTC27-2743	Bimac	diversifying	5.1832
DHE3-792	Bimac	synonymous	0.694444
SPT6H-2495	Bimac	diversifying	0.665927
CY1-501	Bimac	synonymous	0.870024
HIP1-480	Bimac	synonymous	8.87218
PARG-1317	Bimac	synonymous	1.82232
PPME1-579	Bimac	diversifying	1.14155
DCOR-546	Bimac	synonymous	0.384145
AGRIN-4455	Bimac	synonymous	2.88675
CHM1A-559	Bimac	diversifying	0.644745
VP13A-6939	Bimac	synonymous	1.07705
MIB1-1176	Bimac	synonymous	0.483559
S14L2-141	Bimac	synonymous	1.25
SSF1-1194	Bimac	synonymous	0.925926
BACD3-794	Bimac	diversifying	0.400133
VP13A-1633	Bimac	diversifying	2.12766
UBR5-5760	Bimac	synonymous	3.09735
RRP12-2528	Bimac	diversifying	1.03806
TPR-5389	Bimac	diversifying	3.15934
ZFYV1-1576	Bimac	diversifying	1.38614
TRIM2-949	Bimac	diversifying	8.74662
DCAF6-426	Bimac	synonymous	1.14007
ZNFX1-4217	Bimac	diversifying	1.19363
CACL1-792	Bimac	synonymous	1.31062
RSBNL-6473	Bimac	diversifying	1.48699
NPRL2-495	Bimac	synonymous	1.35062
DCA10-410	Bimac	synonymous	19.8113
GCYA2-811	Bimac	diversifying	1.27946
VPS53-350	Bimac	diversifying	0.979192
NIPA2-669	Bimac	synonymous	1.0846
ADAS-1838	Bimac	diversifying	0.986193
UBA6-1349	Bimac	restorative	2.56112
LANC3-218	Bimac	diversifying	0.459482
PTN4-2250	Bimac	diversifying	0.768492
LACT2-977	Bimac	diversifying	2.37113
SUOX-1394	Bimac	diversifying	8.78378
TRIPC-3163	Bimac	diversifying	30.8983
DYN1-1834	Bimac	diversifying	0.96911
STA5B-1997	Bimac	diversifying	0.286188
GYS-1400	Bimac	synonymous	0.451807
PTN12-2073	Bimac	synonymous	3.95713
ATRX-4462	Bimac	diversifying	10.3744
TBK1-1352	Bimac	diversifying	2.6534
PTN4-1513	Bimac	diversifying	16.4537
TTC17-1871	Bimac	diversifying	5.70071
VP13A-5952	Bimac	synonymous	0.891972
RET-3152	Bimac	diversifying	2.38806
ACBG2-1996	Bimac	restorative	2.77214
DPYS-1554	Bimac	synonymous	0.322399
RAD50-2406	Bimac	synonymous	10.181
ATG5-290	Bimac	diversifying	1.4377
EP15R-552	Bimac	synonymous	0.985222
ATRX-733	Bimac	diversifying	1.38477
EPG5-8446	Bimac	diversifying	8.52982
SYNRG-903	Bimac	synonymous	8.35165
GOGA2-2019	Bimac	synonymous	1.19435
AGRIN-5446	Bimac	diversifying	4.52876
CACL1-702	Bimac	synonymous	1.11643
ARID2-175	Bimac	diversifying	22.542
RAD21-865	Bimac	diversifying	39.9023
NDUBA-559	Bimac	diversifying	0.540123
SCPDL-755	Bimac	diversifying	2.43379
FAAH2-1609	Bimac	diversifying	1.59046
RGRF2-3517	Bimac	diversifying	0.473373
INP4A-1257	Bimac	synonymous	0.77951
PLBL2-1114	Bimac	diversifying	1.62272
GEMI5-4496	Bimac	diversifying	1.41593
APLP-3316	Bimac	diversifying	4.92228
GELS2-1317	Bimac	synonymous	1.41518
MY18A-2617	Bimac	diversifying	78.5877
TSN7-341	Bimac	diversifying	0.378234
COPG2-487	Bimac	diversifying	2.6475
TBD2B-1889	Bimac	diversifying	1.22699
TBD2B-660	Bimac	synonymous	1.10565
TPC12-1345	Bimac	diversifying	0.927357
CC171-3000	Bimac	synonymous	0.891266
HERC2-15334	Bimac	diversifying	0.91047
MBTD1-1650	Bimac	synonymous	0.851789
FCSD2-3102	Bimac	synonymous	4.28894
DHX9-2956	Bimac	diversifying	0.494234
LAMA-10893	Bimac	synonymous	2.16998
TRI33-246	Bimac	synonymous	13.6015
ZPR1-3868	Bimac	diversifying	0.952381
FLNA-3764	Bimac	restorative	0.828157
HIP1-2761	Bimac	diversifying	0.71582
UMPS-1252	Bimac	diversifying	1.59292
NBAS-7083	Bimac	synonymous	6.79012
ALS2-3127	Bimac	diversifying	1.50538
PTN4-2201	Bimac	diversifying	8.51809
FND3A-7280	Bimac	diversifying	2.42105
RSBNL-5798	Bimac	diversifying	1.16732
AGM1-1421	Bimac	diversifying	2.19595
ROCK2-3515	Bimac	restorative	2.45148
TIM44-799	Bimac	diversifying	1.63551
TPR-2048	Bimac	diversifying	1.55902
VP13A-4950	Bimac	synonymous	0.909091
MAOX-1902	Bimac	synonymous	18.2958
PNPO-969	Bimac	synonymous	8.44156
MMAC-112	Bimac	diversifying	1.24069
HIP1-3149	Bimac	diversifying	0.922509
VP13A-6259	Bimac	diversifying	37.2069
OVCA2-715	Bimac	diversifying	5.05263
CSPG4-3075	Bimac	synonymous	12.5158
ANR17-6586	Bimac	diversifying	1.74863
TTC38-1488	Bimac	synonymous	1.03093
UBE4A-1905	Bimac	synonymous	2.11742
S14L2-835	Bimac	diversifying	1.67064
SODM-452	Bimac	diversifying	1.63776
KCTD6-487	Bimac	diversifying	33.1183
ASM-2194	Bimac	restorative	3.62976
GCYA2-889	Bimac	diversifying	1.94715
RHG39-3019	Bimac	diversifying	1.24481
TRPT1-1216	Bimac	diversifying	0.929368
FLNA-6136	Bimac	diversifying	1.18203
FLNA-2183	Bimac	restorative	7.61015
SC16A-1416	Bimac	synonymous	2.31481
VATB-1287	Bimac	synonymous	1.12932
KCTD6-284	Bimac	diversifying	21.2664
TRIM2-2215	Bimac	diversifying	61.1869
CAND1-2863	Bimac	diversifying	0.817439
HERC1-13002	Bimac	synonymous	1.46628
YH24-1266	Bimac	synonymous	7.85645
KY-9473	Bimac	diversifying	1.62242
RN103-820	Bimac	diversifying	1.21359
ERLN2-392	Bimac	diversifying	1.95804
UBE3A-2799	Bimac	synonymous	0.839161
ARP10-207	Bimac	synonymous	3.50672
RBBP4-983	Bimac	diversifying	0.60241
ZFR-1620	Bimac	synonymous	1.93299
LMF2-1181	Bimac	diversifying	2.94345
FA8A1-909	Bimac	synonymous	1.1889
PKDCC-1180	Bimac	diversifying	2.14797
PP1RB-432	Bimac	diversifying	3.61367
DDR2-3147	Bimac	synonymous	4.79645
CG050-832	Bimac	diversifying	0.990415
HIP1-1145	Bimac	diversifying	1.04068
FSTL5-3689	Bimac	diversifying	0.692932
PSMD5-1265	Bimac	diversifying	0.621977
PHM-1359	Bimac	synonymous	0.252757
DD19A-1421	Bimac	diversifying	0.728597
ATRX-769	Bimac	diversifying	9.42029
IDE-1236	Bimac	synonymous	4.50161
MVP-3043	Bimac	diversifying	0.934066
IMDH3-988	Bimac	restorative	0.655022
SE1L1-2277	Bimac	synonymous	1.14583
UBE4A-953	Bimac	diversifying	0.830368
US6NL-1819	Bimac	diversifying	0.708763
CAND1-607	Bimac	diversifying	0.890585
FAS-3983	Bimac	diversifying	3.95189
PP1RA-1314	Bimac	synonymous	1.73611
CDO1-198	Bimac	synonymous	0.341588
CDKAL-1394	Bimac	diversifying	0.978793
RL6-1358	Bimac	diversifying	1.59867
DAAM1-3144	Bimac	synonymous	5.43071
APBB2-1317	Bimac	synonymous	0.545951
SYVC-738	Bimac	synonymous	1.81818
PTN13-1440	Bimac	synonymous	1.14068
PDE12-2212	Bimac	diversifying	2.44898
PTN12-2047	Bimac	diversifying	0.552923
HIP1-189	Bimac	synonymous	2.28571
ANR17-6904	Bimac	diversifying	4.35589
DDX10-2424	Bimac	synonymous	5.77367
ZPR1-4125	Bimac	synonymous	0.634633
MMSA-1581	Bimac	synonymous	0.810654
FAS-4678	Bimac	diversifying	1.03474
ANO8-499	Bimac	diversifying	3.37382
NEC1-621	Bimac	synonymous	2.54777
GCYB1-1716	Bimac	synonymous	1.99081
ATRX-147	Bimac	synonymous	19.8777
FBX21-431	Bimac	diversifying	1.15207
WDR11-3654	Bimac	synonymous	0.550206
RB39B-252	Bimac	synonymous	0.332924
ODO1-812	Bimac	diversifying	1.24052
RN215-1005	Bimac	synonymous	1.21335
MED20-637	Bimac	restorative	1.42566
ECHD3-600	Bimac	synonymous	1.17096
SYWC-169	Bimac	diversifying	0.689655
TBD2B-2238	Bimac	synonymous	1.43296
PCX1-5229	Bimac	synonymous	1.37195
CDKAL-1552	Bimac	diversifying	1.14286
ESYT2-2134	Bimac	diversifying	0.386847
GFRP-137	Bimac	diversifying	6.82049
RL5-432	Bimac	synonymous	7.79383
IDHC-90	Bimac	synonymous	0.777202
MIB1-1787	Bimac	restorative	0.831601
ACADV-1492	Bimac	diversifying	2.4453
CSPG4-3246	Bimac	synonymous	1.42132
DDX58-4199	Bimac	diversifying	0.912921
INP4A-1493	Bimac	diversifying	1.41767
HINFP-1056	Bimac	synonymous	1.24481
ANR17-5904	Bimac	synonymous	0.676983
ATRX-7933	Bimac	diversifying	65.6909
CK5P3-180	Bimac	synonymous	1.2987
NLTP-580	Bimac	diversifying	0.75
S23IP-2192	Bimac	diversifying	1.38889
CDKAL-873	Bimac	synonymous	35.568
PTN4-368	Bimac	diversifying	2.95728
HD-8524	Bimac	diversifying	1.16505
ZFR-1528	Bimac	diversifying	1.56047
NPRL2-836	Bimac	diversifying	1.19522
SYVC-3174	Bimac	synonymous	1.32212
TPR-3828	Bimac	synonymous	17.8571
CBS-1252	Bimac	restorative	13.4172
DDB1-1072	Bimac	diversifying	2.79232
TBC16-2271	Bimac	synonymous	1.15681
FAS-441	Bimac	diversifying	3.20592
MYCB2-18856	Bimac	diversifying	1.96429
EPG5-7960	Bimac	diversifying	0.711111
TBK1-594	Bimac	synonymous	1.18397
MDHC-758	Bimac	diversifying	0.384307
VP13A-2724	Bimac	synonymous	1.23457
ANFY1-2355	Bimac	synonymous	1.98675
TTC37-992	Bimac	diversifying	1.13852
R3HCL-2481	Bimac	synonymous	0.988142
SHLB1-1414	Bimac	diversifying	0.538194
FLNA-1938	Bimac	synonymous	15.7635
TEP1-3319	Bimac	diversifying	48.4314
TGFA1-1590	Bimac	synonymous	10.7784
CKAP5-4942	Bimac	diversifying	38.7805
SF3B2-1278	Bimac	synonymous	0.969697
TPR-3660	Bimac	synonymous	3.60206
PSMD5-201	Bimac	synonymous	1.61994
MASU1-509	Bimac	diversifying	0.985915
CSPG4-5469	Bimac	synonymous	0.731383
PDE3A-3330	Bimac	synonymous	1.49701
SC6A5-3820	Bimac	diversifying	0.907441
UVRAG-1408	Bimac	diversifying	1.06061
GRAP1-2252	Bimac	diversifying	1.41935
TNG2-341	Bimac	diversifying	1.93861
GDPD1-1021	Bimac	diversifying	2.85307
RABX5-1515	Bimac	synonymous	1.33511
MANBA-390	Bimac	synonymous	0.882353
F184A-1284	Bimac	synonymous	2.00803
MLF1-442	Bimac	diversifying	1.69433
SYQ-881	Bimac	diversifying	1.33715
KAPR-1301	Bimac	diversifying	10.993
ELP1-319	Bimac	diversifying	6.66667
CDC27-261	Bimac	synonymous	12.64
CAPR2-404	Bimac	diversifying	3.34928
EP15R-1275	Bimac	synonymous	1.16279
COPG2-1020	Bimac	synonymous	1.07349
LDHD-913	Bimac	diversifying	1.63551
AKIB1-1333	Bimac	diversifying	0.791557
ANR17-5239	Bimac	diversifying	16.7805
KS6A5-1355	Bimac	diversifying	1.21951
ALS2-295	Bimac	diversifying	1.47059
PDC6I-166	Bimac	diversifying	0.748503
ILK-706	Bimac	diversifying	0.698487
DYN1-1692	Bimac	synonymous	0.851393
VPRBP-817	Bimac	diversifying	2.38095
TRIPC-2908	Bimac	diversifying	1.2884
MP2K4-550	Bimac	diversifying	18.6881
MMSA-1179	Bimac	synonymous	0.658762
GOGA2-999	Bimac	synonymous	1.52838
NRDC-3051	Bimac	synonymous	0.940071
QTRD1-660	Bimac	synonymous	0.924214
VPS53-2594	Bimac	diversifying	1.69014
ABCD3-987	Bimac	synonymous	3.86297
VP37B-418	Bimac	diversifying	0.985595
EDC4-3793	Bimac	diversifying	1.7192
DCA10-972	Bimac	synonymous	9.06702
AL4A1-1361	Bimac	diversifying	0.814901
PARD3-5359	Bimac	diversifying	1.93798
MY18A-4428	Bimac	synonymous	63.747
CIA30-282	Bimac	synonymous	1.24224
CLCN3-581	Bimac	diversifying	0.714286
CFAD-1233	Bimac	synonymous	0.701978
DPYD-910	Bimac	diversifying	1.08814
PPME1-451	Bimac	diversifying	21.0231
RXR-1269	Bimac	synonymous	3.73064
HIP1-2100	Bimac	synonymous	1.68067
RBCC1-1419	Bimac	synonymous	1.13234
HIP1-3523	Bimac	diversifying	1.34892
ZC3HF-1160	Bimac	diversifying	0.559552
ARFP2-388	Bimac	diversifying	1.17925
SMAD3-365	Bimac	diversifying	1.50094
ALS2-2353	Bimac	diversifying	2.1645
C1GLT-1262	Bimac	diversifying	1.54525
AMRP-783	Bimac	synonymous	1.10132
ACSL4-1913	Bimac	diversifying	1.08382
HUWE1-10678	Bimac	restorative	1.10803
PR2-545	Bimac	diversifying	1.75439
ANR17-6669	Bimac	synonymous	1.41844
AL7A1-1450	Bimac	diversifying	0.74983
HEAT3-1786	Bimac	diversifying	8.04878
LPPRC-1351	Bimac	diversifying	0.656455
TTF2-2981	Bimac	diversifying	12.8882
GCYA2-307	Bimac	diversifying	16.3636
GRIK2-2885	Bimac	diversifying	38.2181
TBD2B-3231	Bimac	synonymous	6.18436
ATRX-8204	Bimac	diversifying	1.2664
PDE12-2758	Bimac	diversifying	1.64319
GRAP1-807	Bimac	synonymous	0.711111
MAOX-604	Bimac	diversifying	0.624133
ANR17-2971	Bimac	diversifying	6.35995
PTN4-2757	Bimac	synonymous	1.34855
DDX58-4263	Bimac	synonymous	4.51866
VCIP1-3389	Bimac	diversifying	1.36519
ABCF3-1324	Bimac	diversifying	1.62866
SC16A-626	Bimac	diversifying	8.6747
GRDN-6404	Bimac	diversifying	2.44898
SF3B2-385	Bimac	diversifying	13.8264
TTC27-841	Bimac	diversifying	0.639854
MAT2B-1503	Bimac	synonymous	1.8595
VPS53-1164	Bimac	synonymous	2.62069
TRIPC-2550	Bimac	synonymous	4.44126
KCTD6-440	Bimac	diversifying	0.755124
SF3B2-759	Bimac	synonymous	1.19048
TPR-3843	Bimac	synonymous	1.07991
COASY-794	Bimac	diversifying	3.37478
DCNL3-885	Bimac	diversifying	1.86441
GCYA2-2597	Bimac	diversifying	1.10193
ULA1-1050	Bimac	synonymous	1.03093
PACRL-527	Bimac	diversifying	1.20482
MBLC1-1254	Bimac	diversifying	2.98246
HIP1-876	Bimac	synonymous	2.79018
TPPC8-2980	Bimac	diversifying	0.85592
TBD2B-2675	Bimac	diversifying	5.51111
KIF3A-934	Bimac	diversifying	14.2551
APBB2-2999	Bimac	diversifying	0.395809
VKGC-1598	Bimac	diversifying	0.877893
TT39C-595	Bimac	diversifying	0.684262
NBAS-5559	Bimac	synonymous	1.19332
BIG3-4281	Bimac	synonymous	0.702576
UXS1-488	Bimac	diversifying	0.696517
RENT1-3101	Bimac	synonymous	1.07692
S23IP-2301	Bimac	synonymous	2.40175
MVP-1948	Bimac	restorative	0.971345
GCY8E-1814	Bimac	diversifying	2.14592
VP13A-7578	Bimac	synonymous	0.598802
TBK1-978	Bimac	synonymous	0.717835
VP13A-7382	Bimac	diversifying	2.21239
HIP1-2349	Bimac	synonymous	0.582666
PPCE-1821	Bimac	diversifying	2
ANR17-1974	Bimac	synonymous	1.46104
ELP1-829	Bimac	diversifying	1.02459
NSF1C-1037	Bimac	diversifying	1.2987
RGRF2-4664	Bimac	diversifying	0.513906
EIF2A-868	Bimac	diversifying	2.65178
IDH3A-1065	Bimac	synonymous	0.963391
SCPDL-756	Bimac	synonymous	10.1124
EIF3D-1082	Bimac	diversifying	0.648508
VP13A-6865	Bimac	diversifying	1.62602
DI3L2-2907	Bimac	synonymous	1.74081
RRP12-776	Bimac	diversifying	1.0574
ESYT2-2416	Bimac	diversifying	0.744879
ASNA-420	Bimac	synonymous	0.569426
ATRX-219	Bimac	synonymous	1.82609
CALM-3010	Bimac	diversifying	20.6774
GSLG1-2788	Bimac	diversifying	0.743889
PDE12-4651	Bimac	diversifying	1.01215
ZNFX1-2303	Bimac	diversifying	3.51906
TRPT1-868	Bimac	diversifying	2.97714
COG3-1638	Bimac	diversifying	0.996678
TPC13-402	Bimac	diversifying	0.845666
ARP10-507	Bimac	synonymous	0.546448
ACBG2-1267	Bimac	restorative	4.24088
UFL1-1642	Bimac	diversifying	1.49254
PIGB-2036	Bimac	diversifying	18.5471
PDE7A-2644	Bimac	diversifying	9.48617
ZNFX1-4140	Bimac	synonymous	3.36352
RBCC1-1084	Bimac	restorative	4.64191
GNPAT-1683	Bimac	synonymous	4.05983
TBD2B-1775	Bimac	diversifying	0.774336
HERC1-14206	Bimac	diversifying	0.695134
CAPS1-770	Bimac	diversifying	0.877193
HIP1-2099	Bimac	diversifying	0.730689
VP13A-5644	Bimac	diversifying	2.7933
BACD3-153	Bimac	synonymous	0.516648
SYQ-1942	Bimac	diversifying	0.887311
AGRIN-3594	Bimac	synonymous	6.65259
HERC1-6630	Bimac	synonymous	1.81452
KCNAW-1328	Bimac	diversifying	81.8
TRIM2-1132	Bimac	diversifying	0.704935
SSF1-283	Bimac	diversifying	3.84615
LACB2-483	Bimac	synonymous	3.06122
ANR17-5184	Bimac	synonymous	4.5977
MA2B1-1392	Bimac	synonymous	1.30354
EXOC7-1299	Bimac	diversifying	0.736067
ANR17-4030	Bimac	diversifying	3.22196
MPPB-860	Bimac	diversifying	0.862407
ANR17-4523	Bimac	diversifying	1.28023
SF3B2-1683	Bimac	synonymous	1.66482
CY1-347	Bimac	diversifying	0.96706
COG5-1514	Bimac	diversifying	1.21951
ARC1A-688	Bimac	restorative	0.579374
NPRL2-987	Bimac	synonymous	1.09141
DMD-9108	Bimac	synonymous	1.05263
GYS-3262	Bimac	diversifying	0.439239
CWC22-585	Bimac	synonymous	1.92308
IPO13-2547	Bimac	synonymous	1.02489
GCYA2-2148	Bimac	synonymous	1.80305
MY18A-4750	Bimac	diversifying	9.21376
KY-8952	Bimac	synonymous	6.27306
RL32-71	Bimac	restorative	0.668383
TPK1-552	Bimac	synonymous	2.90598
CY1-823	Bimac	diversifying	7.19358
ZFR-2813	Bimac	diversifying	6.72348
GRIK2-902	Bimac	restorative	0.848896
MD12L-518	Bimac	restorative	2.06897
TAB1-834	Bimac	synonymous	3.75469
ANR17-6442	Bimac	diversifying	28.0702
CSPG4-3476	Bimac	diversifying	1.81125
SYWC-165	Bimac	synonymous	0.627451
WASH7-2654	Bimac	diversifying	1.62933
KI13A-3643	Bimac	diversifying	1.002
CA2D3-2029	Bimac	diversifying	4.57666
TT39B-414	Bimac	synonymous	1.97206
GRIK2-505	Bimac	restorative	1.01695
Y045-1766	Bimac	diversifying	2.15311
NID1-2192	Bimac	diversifying	1.74672
VP13A-1590	Bimac	synonymous	5.41872
VP13A-5953	Bimac	diversifying	3.62538
P40-1532	Bimac	diversifying	0.682806
G3BP2-1717	Bimac	diversifying	0.441826
TCPZ-262	Bimac	diversifying	2.00343
LAMA-11111	Bimac	diversifying	0.983607
LPP-1333	Bimac	diversifying	2.44499
RBCC1-895	Bimac	diversifying	0.494743
GCYA2-2154	Bimac	synonymous	1.78899
TBC16-2135	Bimac	diversifying	2.06469
T132C-145	Bimac	diversifying	1.84659
HUWE1-15071	Bimac	diversifying	0.867052
UBXN4-1498	Bimac	diversifying	7.33871
TTC17-269	Bimac	diversifying	1.48883
US6NL-1346	Bimac	diversifying	0.538358
HIP1-2600	Bimac	diversifying	1.08424
ECM29-1724	Bimac	diversifying	3.45572
MEMO1-419	Bimac	diversifying	1.19904
FAS-3950	Bimac	diversifying	1.32502
WDR74-262	Bimac	diversifying	1.64609
GRAP1-2559	Bimac	synonymous	5.60897
UBP47-1346	Bimac	diversifying	1.12936
MERL-961	Bimac	diversifying	1.11857
OAZ1-512	Bimac	diversifying	0.31683
EI2BG-900	Bimac	synonymous	5.07365
GABT-725	Bimac	restorative	49.7772
PARP1-2880	Bimac	synonymous	4.07359
NEC1-1134	Bimac	restorative	1.08696
AKIB1-3406	Bimac	diversifying	0.719424
PPP5-677	Bimac	diversifying	1.53173
HUWE1-9132	Bimac	synonymous	1.20321
UBR3-4590	Bimac	synonymous	1.22117
BAG6-3616	Bimac	diversifying	1.1611
LACT2-1269	Bimac	synonymous	0.728408
LRK1-6783	Bimac	synonymous	2.07373
ZFR-1097	Bimac	diversifying	4.29104
SC16A-3944	Bimac	diversifying	1.11732
RL3-882	Bimac	synonymous	0.743451
UFL1-2191	Bimac	diversifying	1.02145
4ET-3686	Bimac	diversifying	0.302596
DMD-9243	Bimac	synonymous	1.5748
GCYA2-996	Bimac	diversifying	0.547303
GCYA2-628	Bimac	diversifying	1.45732
ACOX3-2266	Bimac	diversifying	1.70316
FAS-4516	Bimac	diversifying	0.942588
HIP1-2776	Bimac	diversifying	1.02941
RGS7-1636	Bimac	diversifying	1.5949
SNUT1-1338	Bimac	synonymous	4.01662
HIP1-229	Bimac	diversifying	1.26761
KIF3A-1655	Bimac	diversifying	4.58392
NEUL4-4678	Bimac	diversifying	0.863558
TTC27-1163	Bimac	diversifying	18.3333
ACSL4-894	Bimac	synonymous	2.21843
BL1S6-779	Bimac	restorative	0.698273
UBR5-8003	Bimac	diversifying	1.31579
HSP7C-1902	Bimac	synonymous	0.365246
PHF10-4860	Bimac	synonymous	0.947867
PDE7A-1139	Bimac	diversifying	8.58779
TPR-5775	Bimac	diversifying	1.82648
MBTD1-2281	Bimac	diversifying	0.829876
VPS53-1071	Bimac	synonymous	1.66389
RHG06-3447	Bimac	synonymous	1.22549
GABT-1370	Bimac	diversifying	0.635593
TM134-885	Bimac	synonymous	0.892857
PPME1-565	Bimac	diversifying	1.58491
UBR5-7591	Bimac	diversifying	0.967742
CDKAL-368	Bimac	diversifying	13.7868
WDR11-2003	Bimac	diversifying	1.0582
ACM2-2595	Bimac	synonymous	0.829876
CKAP5-5014	Bimac	diversifying	31.1111
ODO1-809	Bimac	diversifying	0.777935
NC2B-557	Bimac	diversifying	1.69903
SCAP-4197	Bimac	diversifying	2.2339
NBAS-6277	Bimac	diversifying	1.30435
CP062-2939	Bimac	diversifying	42.7068
FAS-3088	Bimac	diversifying	0.866218
UBP40-687	Bimac	synonymous	1.21457
DYN1-2209	Bimac	diversifying	0.565682
MMSA-1127	Bimac	diversifying	2.59631
ODO1-3147	Bimac	synonymous	0.809717
LIS1-656	Bimac	diversifying	0.39267
MTMRD-2143	Bimac	diversifying	5.31178
FLNA-5228	Bimac	diversifying	2.36052
DDX58-2489	Bimac	diversifying	1.0989
TF3C1-5960	Bimac	diversifying	1.35823
NRDC-1411	Bimac	diversifying	2.72572
HERC1-14745	Bimac	synonymous	0.866426
RL5-413	Bimac	diversifying	0.394283
CAPS1-1326	Bimac	synonymous	57.0297
SKIV2-2923	Bimac	diversifying	2.71186
PLAP-996	Bimac	synonymous	1.77936
TOM70-602	Bimac	diversifying	0.867679
GYS-2093	Bimac	synonymous	0.888231
PHM-1274	Bimac	diversifying	0.320977
YLAT2-157	Bimac	diversifying	0.542215
FLNA-4159	Bimac	diversifying	1.14703
TM205-184	Bimac	diversifying	0.726141
MVD1-156	Bimac	diversifying	90
SODM-451	Bimac	diversifying	0.533721
CELF2-1116	Bimac	synonymous	0.536673
BIG3-2792	Bimac	diversifying	1.32013
TCPE-1759	Bimac	diversifying	1.11255
TRIPC-2372	Bimac	diversifying	0.936524
LACT2-535	Bimac	diversifying	0.948509
MAOX-1134	Bimac	synonymous	2.63545
CELF2-624	Bimac	synonymous	0.562588
MA2B1-2685	Bimac	synonymous	6.12245
BACD3-205	Bimac	diversifying	1.06464
DYN1-1596	Bimac	synonymous	0.571429
SAHH3-1693	Bimac	diversifying	1.24031
CY1-599	Bimac	diversifying	0.816612
RAD50-3668	Bimac	diversifying	1.93798
KIF3A-60	Bimac	synonymous	1.28458
TRPT1-1203	Bimac	synonymous	8.14917
GRIK2-1577	Bimac	restorative	1.08696
SY65-695	Bimac	diversifying	46.2561
SMCE1-1105	Bimac	diversifying	2.1028
WBS16-1418	Bimac	diversifying	1.54185
VLDLR-1623	Bimac	synonymous	28.8639
RGP1-426	Bimac	synonymous	39.0887
FLNA-1941	Bimac	synonymous	0.97561
CDKAL-1168	Bimac	diversifying	0.898204
RL3-598	Bimac	diversifying	0.302343
TPR-1038	Bimac	synonymous	4.9676
TRIM2-2209	Bimac	diversifying	13.0493
TS101-1288	Bimac	diversifying	0.47619
ANR17-4717	Bimac	diversifying	0.727273
SMHD1-5051	Bimac	diversifying	3.66748
RHG32-8620	Bimac	diversifying	1.19581
HIP1-2115	Bimac	synonymous	1.11675
NEC1-1358	Bimac	diversifying	0.981997
TRIM2-368	Bimac	diversifying	10.2291
TOP2B-4846	Bimac	diversifying	1.18182
VP13A-3075	Bimac	synonymous	9.75207
CDKAL-1496	Bimac	diversifying	7.30994
SYT15-997	Bimac	diversifying	2.11268
CUL1-125	Bimac	restorative	0.970874
SNX33-870	Bimac	synonymous	2.06379
CSPG4-1079	Bimac	diversifying	0.75
LEV9-1465	Bimac	diversifying	0.938338
6PGD-927	Bimac	synonymous	0.723982
KI13A-4336	Bimac	diversifying	1.28755
FBXW4-632	Bimac	diversifying	1.30719
PHM-504	Bimac	synonymous	0.313446
CSPG4-605	Bimac	diversifying	1.00865
CDKAL-1285	Bimac	diversifying	1.97694
VP13A-4590	Bimac	restorative	2.55376
GCYA2-507	Bimac	synonymous	2.15827
FAAH2-1302	Bimac	synonymous	2.45161
GCYA2-298	Bimac	diversifying	20
PLBL2-1672	Bimac	diversifying	3.7931
COPB2-2258	Bimac	diversifying	1.00908
TTC38-1152	Bimac	synonymous	1.52778
DC1L2-935	Bimac	diversifying	0.619579
VP13A-5503	Bimac	diversifying	44.9843
FSTL5-4798	Bimac	diversifying	0.647698
PDPK1-2318	Bimac	diversifying	0.915751
ELP1-484	Bimac	diversifying	0.948767
APC5-1683	Bimac	synonymous	1.09649
CAPS1-3034	Bimac	diversifying	0.792079
SUOX-1913	Bimac	diversifying	2.26244
UBP8-1674	Bimac	synonymous	1.86667
MTUS2-532	Bimac	diversifying	1.02041
FSTL5-3847	Bimac	diversifying	0.439267
GNS-1226	Bimac	diversifying	0.482509
ATRX-6669	Bimac	synonymous	1.15176
PPIG-3691	Bimac	diversifying	2.7088
TSC1-1990	Bimac	diversifying	1.28
NEC1-2109	Bimac	synonymous	3.7551
LMAN1-1696	Bimac	restorative	5.074
DCAF6-1069	Bimac	diversifying	2.22222
ESYT2-1380	Bimac	synonymous	0.544218
MAOX-1781	Bimac	diversifying	0.319396
MD12L-1723	Bimac	restorative	1.28617
KAPR-873	Bimac	synonymous	3.89785
CDKAL-180	Bimac	synonymous	26.7898
HUWE1-11114	Bimac	diversifying	1.24481
MY18A-2056	Bimac	diversifying	4.31818
PR2-509	Bimac	diversifying	1.44033
ARI2-187	Bimac	diversifying	1.17548
UBA6-2126	Bimac	diversifying	4.47761
UBXN6-1435	Bimac	diversifying	0.944386
CALM-3156	Bimac	diversifying	1.19581
PTN4-270	Bimac	synonymous	3.58423
UBP5-605	Bimac	diversifying	1.33715
COG8-1971	Bimac	synonymous	3.9312
HR38-1889	Bimac	diversifying	2.61905
MED15-1936	Bimac	diversifying	0.923077
LACT2-954	Bimac	synonymous	1.05263
PDPR-1241	Bimac	diversifying	1.15512
INP4A-1541	Bimac	diversifying	0.897308
SYQ-455	Bimac	diversifying	1.38714
UBP40-2322	Bimac	synonymous	4.93047
IDE-1955	Bimac	restorative	2.02634
VLDLR-724	Bimac	restorative	52.7319
DDX58-4252	Bimac	diversifying	1.58428
PDE3A-3397	Bimac	diversifying	1.13798
CDKAL-655	Bimac	diversifying	1.28
SRC42-231	Bimac	synonymous	0.86546
ANR17-4080	Bimac	synonymous	11.215
CAPS1-1359	Bimac	synonymous	10.5419
HIP1-2797	Bimac	diversifying	0.653595
FYCO1-2312	Bimac	diversifying	1.20219
CFAD-1769	Bimac	diversifying	1.83486
WDR1-390	Bimac	synonymous	0.684541
MYPH-387	Bimac	synonymous	2.15947
RL5-229	Bimac	diversifying	5.64999
RET-936	Bimac	synonymous	2.30088
PIWL1-1869	Bimac	synonymous	1.11663
KCTD6-471	Bimac	synonymous	0.7431
RAD-1472	Bimac	diversifying	7.46812
UBE3A-469	Bimac	diversifying	1.12994
NPRL2-967	Bimac	diversifying	5.14354
GELS2-726	Bimac	synonymous	0.409137
CISY-1209	Bimac	synonymous	2.25464
SNX14-1932	Bimac	synonymous	1.19454
AMRP-1041	Bimac	synonymous	15.9833
MDN1-323	Bimac	diversifying	1.01626
HMDH-517	Bimac	diversifying	1.54867
PLBL2-1520	Bimac	diversifying	2.17391
RND3-63	Bimac	synonymous	0.929368
TIM-1088	Bimac	diversifying	0.795455
RHG44-1812	Bimac	synonymous	1.44033
HIP1-652	Bimac	diversifying	3.16687
TBD2B-3645	Bimac	synonymous	1.98276
ADAP1-241	Bimac	restorative	0.644567
DDX58-1584	Bimac	synonymous	3.4127
EF1B-803	Bimac	diversifying	0.440379
PDE12-4653	Bimac	synonymous	19.8428
WDR5-471	Bimac	synonymous	1.69492
CC171-1700	Bimac	restorative	2.05607
SIR3-1039	Bimac	diversifying	1.17371
HID1-2684	Bimac	diversifying	0.968992
IDE-3102	Bimac	diversifying	1.11402
GOGA2-2112	Bimac	synonymous	48.8818
KIF3A-2192	Bimac	diversifying	3.10245
TBD2B-1606	Bimac	diversifying	51.4493
EIF3D-1036	Bimac	synonymous	0.639591
TBCD5-1415	Bimac	diversifying	0.87241
VKGC-706	Bimac	diversifying	1.84544
RG190-2619	Bimac	synonymous	1.95695
TGFA1-2278	Bimac	diversifying	0.881057
DMD-11736	Bimac	synonymous	8.00821
NKRF-115	Bimac	diversifying	1.11235
VP13A-7066	Bimac	diversifying	8.8474
RN157-279	Bimac	synonymous	0.535117
ANR17-3397	Bimac	diversifying	1.37457
UBA1-2416	Bimac	diversifying	3.32564
FMRF-625	Bimac	diversifying	3.66396
KMT2A-15680	Bimac	diversifying	1.08992
GCYA2-2829	Bimac	synonymous	0.662837
UBP40-1176	Bimac	synonymous	1.43043
CISY-1125	Bimac	synonymous	0.617792
SUGP1-490	Bimac	diversifying	3.14465
NRDC-1922	Bimac	diversifying	1.76768
TGFA1-112	Bimac	diversifying	1.13379
UBR5-6859	Bimac	diversifying	1.85567
PNPO-1091	Bimac	diversifying	1.34953
PDE7A-1181	Bimac	diversifying	1.33588
SETD2-15813	Bimac	synonymous	1.417
TGFA1-1740	Bimac	synonymous	1.28617
IQGA1-2371	Bimac	diversifying	0.868307
ELP1-935	Bimac	diversifying	1.04603
VP13A-10158	Bimac	synonymous	6.88406
CAPS1-1813	Bimac	diversifying	0.691017
STML1-1542	Bimac	synonymous	2.8103
NPRL2-746	Bimac	diversifying	0.704225
VCIP1-1164	Bimac	synonymous	4.93274
ESYT2-701	Bimac	restorative	2.73862
TMF1-4760	Bimac	diversifying	1.03093
UBR4-13090	Bimac	diversifying	1.20603
GMPR2-79	Bimac	diversifying	0.733496
SY65-761	Bimac	diversifying	1.06791
GCYA2-565	Bimac	diversifying	2.96875
TBD2B-1931	Bimac	diversifying	74.4608
NEC1-1013	Bimac	diversifying	1.30233
MT21A-1030	Bimac	diversifying	2.20588
RENR-823	Bimac	diversifying	0.35251
MA1B1-726	Bimac	synonymous	7.38255
FKB15-1395	Bimac	synonymous	49.4403
TEP1-3907	Bimac	diversifying	0.993125
BAG6-3243	Bimac	synonymous	1.78571
SF3B2-1037	Bimac	diversifying	26.2918
PHM-1211	Bimac	diversifying	1.12181
TOLIP-398	Bimac	diversifying	48.9027
NNTM-992	Bimac	diversifying	1.40264
HERC1-8361	Bimac	synonymous	3.37079
DPYD-2211	Bimac	synonymous	0.624442
DCA10-436	Bimac	diversifying	4.87365
TXD16-1114	Bimac	restorative	1.42045
HIP1-1039	Bimac	diversifying	0.625559
SYT15-1571	Bimac	diversifying	1.21528
CAPS1-912	Bimac	synonymous	29.3743
CSN2-1298	Bimac	diversifying	1.23099
ARNT-591	Bimac	synonymous	1.14155
XBP1-574	Bimac	diversifying	0.426945
DESI1-98	Bimac	diversifying	0.916031
AKIB1-911	Bimac	diversifying	0.782779
PEX1-3000	Bimac	synonymous	0.52867
VP13A-2907	Bimac	synonymous	1.85185
RPGP1-1458	Bimac	synonymous	0.661704
UBXN4-1245	Bimac	synonymous	6.40763
LANC3-108	Bimac	synonymous	0.504202
DCOR-807	Bimac	synonymous	0.69726
FLNA-7192	Bimac	restorative	5.53435
ANR17-5093	Bimac	diversifying	1.00719
NID1-1216	Bimac	diversifying	0.657895
PKDCC-1074	Bimac	synonymous	1.6055
MIB1-2205	Bimac	synonymous	1.66574
MYCB2-3356	Bimac	diversifying	1.02669
PTN23-1826	Bimac	diversifying	1.11732
ZFR-2162	Bimac	diversifying	0.647549
RET-1423	Bimac	diversifying	0.819672
TBK1-618	Bimac	synonymous	0.42513
HMGB3-142	Bimac	diversifying	1.45401
UBR5-4816	Bimac	diversifying	2.21328
DDX47-770	Bimac	diversifying	8.42491
SRP72-883	Bimac	diversifying	1.86916
CDKAL-301	Bimac	diversifying	2.32558
RAD21-901	Bimac	diversifying	8.94428
NEC1-2305	Bimac	diversifying	0.565428
CY1-807	Bimac	synonymous	1.069
UBP40-2081	Bimac	diversifying	7.16019
TPR-5886	Bimac	synonymous	1.79257
TTC17-1877	Bimac	diversifying	1.87354
CTR1-2032	Bimac	diversifying	0.971922
TTC37-4083	Bimac	synonymous	58.0925
LPPRC-2013	Bimac	diversifying	0.885668
FLNA-5224	Bimac	diversifying	43.469
UBR5-7977	Bimac	synonymous	2.57827
EDEM2-358	Bimac	diversifying	1.08108
BACD3-321	Bimac	synonymous	0.597411
FLNA-2749	Bimac	diversifying	1.96078
SMHD1-4193	Bimac	restorative	1.07296
ANFY1-2352	Bimac	synonymous	3.82775
TPR-991	Bimac	diversifying	2.11864
GYS-2470	Bimac	diversifying	0.7034
UBP47-2636	Bimac	restorative	0.729167
AGRIN-4368	Bimac	synonymous	0.794281
ACM2-2752	Bimac	diversifying	0.841515
RG190-678	Bimac	synonymous	1.95652
TTF2-848	Bimac	diversifying	1.62037
S23IP-1009	Bimac	diversifying	0.730689
VPRBP-2664	Bimac	synonymous	33.4873
ANR17-4351	Bimac	diversifying	0.902256
F184A-1082	Bimac	diversifying	0.92081
PDE3A-3329	Bimac	diversifying	1.30814
CDO1-201	Bimac	synonymous	0.318237
MBTP1-2108	Bimac	diversifying	1.02489
AGRIN-3437	Bimac	diversifying	2.26105
VP13A-4851	Bimac	synonymous	1.39276
VP13A-8048	Bimac	diversifying	1.53333
MYCB2-15827	Bimac	diversifying	1.91847
S23IP-2469	Bimac	synonymous	0.723888
TRPT1-807	Bimac	synonymous	1.14231
PDE7A-630	Bimac	synonymous	1.23648
UBP5-2532	Bimac	synonymous	0.975177
FLNA-1787	Bimac	diversifying	4.25532
WASH7-2833	Bimac	diversifying	4.58937
PDE12-6075	Bimac	synonymous	17.8306
UXS1-675	Bimac	synonymous	0.598802
DPM1-732	Bimac	synonymous	23.0104
UBE4A-1873	Bimac	diversifying	2.6738
HNRL1-1093	Bimac	diversifying	0.322383
TPR-4269	Bimac	synonymous	1.17801
VATH-841	Bimac	diversifying	18.0373
GRAP1-2562	Bimac	synonymous	2.9703
VP13A-9865	Bimac	diversifying	0.828157
NSF1C-585	Bimac	synonymous	0.627943
ARP10-1003	Bimac	diversifying	5.34395
TEP1-1182	Bimac	synonymous	0.60698
UMPS-1330	Bimac	diversifying	3.23194
DDAH1-187	Bimac	diversifying	0.540723
CDKAL-595	Bimac	diversifying	2.96128
PPME1-187	Bimac	diversifying	1.34771
KCNN-2034	Bimac	synonymous	14.9254
UBP8-3113	Bimac	diversifying	1.51372
AMRP-177	Bimac	diversifying	7.12401
US6NL-1282	Bimac	diversifying	0.873069
TBK1-1479	Bimac	synonymous	0.440744
SAHH3-1554	Bimac	synonymous	1.31579
RUN3B-1637	Bimac	diversifying	2.89855
TBK1-1074	Bimac	synonymous	0.911528
SPTCB-4722	Bimac	synonymous	1.75439
TPC12-1449	Bimac	synonymous	1.84049
PSMD1-3057	Bimac	synonymous	1.16732
TTC7B-2078	Bimac	diversifying	0.877193
XPR1-1503	Bimac	synonymous	10.122
ERP44-348	Bimac	synonymous	0.887199
DCOR-187	Bimac	restorative	2.14657
SCAP-4001	Bimac	diversifying	16.8862
DC1L2-956	Bimac	diversifying	3.46696
FYCO1-4065	Bimac	synonymous	0.737327
PPME1-547	Bimac	diversifying	4.96942
AVL9-1944	Bimac	diversifying	0.88968
MYO5A-2308	Bimac	restorative	1.4377
VP13A-6069	Bimac	synonymous	3.72149
GRAP1-2081	Bimac	restorative	2.3431
TRIPC-2962	Bimac	diversifying	0.749376
RRP12-3326	Bimac	diversifying	0.740741
F184A-969	Bimac	synonymous	1.31868
HIP1-586	Bimac	diversifying	1.04895
PTN4-3148	Bimac	diversifying	11.3068
SY65-1827	Bimac	synonymous	2.56772
IPO9-3117	Bimac	synonymous	2.5522
R3HCL-1680	Bimac	synonymous	1.3544
SC6A5-3790	Bimac	diversifying	1.84049
ZFR-973	Bimac	diversifying	7.44681
APBB2-493	Bimac	diversifying	0.394089
TBD2B-929	Bimac	diversifying	2.62467
GCYA2-326	Bimac	diversifying	1.75659
EDC4-3126	Bimac	synonymous	0.834492
SMAD3-1392	Bimac	synonymous	0.963082
CAPS1-664	Bimac	diversifying	0.974659
TCPD-661	Bimac	diversifying	1.59881
PHM-335	Bimac	diversifying	0.245012
TGFA1-1552	Bimac	diversifying	0.754717
ACSL4-895	Bimac	diversifying	0.944206
VP13A-9429	Bimac	synonymous	6.81976
MTX2-4308	Bimac	diversifying	1.03383
MVP-3170	Bimac	diversifying	1.51976
VPS18-2874	Bimac	diversifying	1.01368
NRDC-2583	Bimac	synonymous	0.881612
RPGP1-833	Bimac	diversifying	1.38714
MDN1-322	Bimac	synonymous	1.64271
BAG6-3418	Bimac	diversifying	0.961538
UBP8-727	Bimac	diversifying	0.853242
ZNFX1-4456	Bimac	diversifying	0.821355
PRRCA-312	Bimac	synonymous	1.36986
AGM1-1253	Bimac	diversifying	1.1215
RPGP1-3171	Bimac	synonymous	8.34032
ARP10-309	Bimac	synonymous	0.764388
ATPD-468	Bimac	synonymous	0.285867
ZC3HF-425	Bimac	diversifying	1.31579
XRN2-1690	Bimac	diversifying	1.05402
AP4E1-2103	Bimac	synonymous	2.30608
CDKAL-805	Bimac	diversifying	1.4827
TPC12-2260	Bimac	diversifying	0.923483
ANR17-6952	Bimac	diversifying	1.91388
LRK1-7383	Bimac	synonymous	9.10781
DPYS-326	Bimac	diversifying	0.479863
CA2D3-2130	Bimac	synonymous	4.71162
VP13A-10061	Bimac	diversifying	0.703325
MAOX-623	Bimac	diversifying	0.504751
ZFR-2677	Bimac	diversifying	0.803674
RHG20-3502	Bimac	diversifying	0.910747
ANR17-5644	Bimac	diversifying	0.93633
RUN3B-2051	Bimac	diversifying	1.1811
EIF3D-475	Bimac	synonymous	0.77427
HUWE1-12174	Bimac	synonymous	0.967118
ELP1-66	Bimac	synonymous	2.45614
APLP-2262	Bimac	synonymous	1.67598
FXRD2-351	Bimac	synonymous	0.968604
RL5-65	Bimac	diversifying	0.443977
HIP1-1125	Bimac	diversifying	4.05041
CO4A2-2199	Bimac	synonymous	1.4556
LACT2-470	Bimac	diversifying	2.89193
HERC2-15115	Bimac	diversifying	1.0453
MA1B1-1024	Bimac	diversifying	2.3622
PTN4-720	Bimac	diversifying	1.32304
PME5-3362	Bimac	diversifying	1.08932
SPTCB-6462	Bimac	synonymous	0.35461
IQGA1-1122	Bimac	synonymous	0.704846
HNRL1-966	Bimac	synonymous	52.6527
UBP40-2021	Bimac	diversifying	1.42119
TCPZ-870	Bimac	synonymous	0.298033
RG190-186	Bimac	synonymous	2.98165
PHM-1371	Bimac	synonymous	3.07066
SESQ1-394	Bimac	diversifying	0.675219
ARSB-236	Bimac	diversifying	46.1295
CDKAL-528	Bimac	synonymous	1.90275
CP062-424	Bimac	diversifying	1.15473
CUL1-741	Bimac	synonymous	1.11111
SY65-364	Bimac	diversifying	2.4705
MMSA-1340	Bimac	diversifying	0.934094
TEP1-4079	Bimac	diversifying	1.46714
ABCF3-1313	Bimac	diversifying	1.2987
VP13A-6264	Bimac	synonymous	0.863931
MYCB2-16980	Bimac	synonymous	2.56959
MYCB2-3357	Bimac	synonymous	2.20441
P40-554	Bimac	diversifying	0.672646
ANK3-539	Bimac	synonymous	7.38523
AGRIN-2145	Bimac	synonymous	1.3712
CISY-913	Bimac	diversifying	23.6972
VP13A-2409	Bimac	synonymous	1.03093
STA5B-1503	Bimac	synonymous	0.4693
DCAKD-780	Bimac	diversifying	2.85036
KMT2C-8852	Bimac	diversifying	3.48028
PMGT2-2471	Bimac	diversifying	0.744681
NPRL2-966	Bimac	synonymous	2.04082
APLP-6435	Bimac	synonymous	3.48964
EXOC4-2123	Bimac	diversifying	0.681818
2ABA-1005	Bimac	synonymous	0.833333
ZPR1-3878	Bimac	diversifying	1.54072
HIP1-2412	Bimac	synonymous	2.19124
2ABA-508	Bimac	diversifying	1.37328
DCNL3-718	Bimac	synonymous	1.99601
TM131-5212	Bimac	diversifying	0.651163
RB39B-222	Bimac	synonymous	1.50318
DMD-10881	Bimac	synonymous	0.732601
IDE-2478	Bimac	synonymous	4.52418
PPIG-4842	Bimac	synonymous	0.909091
F91A1-844	Bimac	diversifying	1.99871
UBR4-13304	Bimac	diversifying	0.699301
MY18A-4745	Bimac	diversifying	1.56627
USP9X-1682	Bimac	diversifying	0.866551
AGRIN-3640	Bimac	diversifying	1.48561
PTN4-1804	Bimac	restorative	8.418
BIG3-2330	Bimac	diversifying	2.39617
GCYA2-1014	Bimac	synonymous	0.803859
ACSL4-509	Bimac	diversifying	2.17597
TBA-301	Bimac	diversifying	21.2526
RN215-707	Bimac	diversifying	0.651163
SNX2-1376	Bimac	diversifying	1.40208
PCX1-5792	Bimac	diversifying	1.09689
SYVN1-772	Bimac	diversifying	0.846433
PRP17-1408	Bimac	diversifying	0.946372
CAPR2-274	Bimac	diversifying	0.641026
MIB1-2734	Bimac	diversifying	0.814176
RN185-633	Bimac	synonymous	1.63084
FAAH2-249	Bimac	synonymous	8.23045
BAG6-3246	Bimac	synonymous	4.36681
TBCD5-1570	Bimac	diversifying	0.773694
FLNA-3948	Bimac	synonymous	1.46727
TXD16-2116	Bimac	diversifying	0.977654
PREB-1288	Bimac	diversifying	1.34357
MAOX-1479	Bimac	diversifying	1.35022
PTN4-422	Bimac	diversifying	1.91327
APBB2-1613	Bimac	diversifying	0.593066
TBK1-1006	Bimac	diversifying	1.02536
HIP1-3220	Bimac	diversifying	0.77193
AGRIN-5458	Bimac	diversifying	0.616808
PIGB-159	Bimac	synonymous	13.5628
RUVB2-566	Bimac	diversifying	0.852273
GCYA2-1717	Bimac	diversifying	1.01738
GRAP1-583	Bimac	restorative	1.16913
SYT15-1570	Bimac	diversifying	3.25497
HERC1-7604	Bimac	diversifying	3.74065
EPG5-5372	Bimac	diversifying	0.957592
FLNA-7325	Bimac	diversifying	0.487092
UBR4-7879	Bimac	diversifying	17.0259
RBBP5-1640	Bimac	diversifying	1.85185
TBK1-487	Bimac	diversifying	1.10092
GMPR2-417	Bimac	synonymous	0.691244
US6NL-1549	Bimac	diversifying	0.475624
SY65-403	Bimac	diversifying	0.804424
CA2D3-136	Bimac	diversifying	1.35287
UBR3-994	Bimac	diversifying	1.28205
UBP40-2336	Bimac	diversifying	1.63361
TCPZ-276	Bimac	synonymous	0.439681
NEC1-1232	Bimac	diversifying	0.798935
ANK3-1204	Bimac	diversifying	8.79346
PCSK6-1573	Bimac	diversifying	2.05656
INP4A-1549	Bimac	diversifying	25.9843
WDR11-1548	Bimac	synonymous	1.93596
ANR17-6416	Bimac	diversifying	1.766
VLDLR-685	Bimac	diversifying	3.4749
PDE7A-419	Bimac	diversifying	3.16027
NDUA9-1414	Bimac	diversifying	0.790698
CACL1-1147	Bimac	diversifying	1.15894
PLBL2-1435	Bimac	diversifying	1.50862
LRP4-3092	Bimac	diversifying	4.87805
LRK1-7905	Bimac	synonymous	13.0522
TLL1-3837	Bimac	synonymous	1.16667
ANR17-3861	Bimac	synonymous	1.87668
SMHD1-4905	Bimac	synonymous	2.00669
LIPT2-906	Bimac	synonymous	1.48936
IFRD1-416	Bimac	diversifying	1.4652
ADA2C-378	Bimac	synonymous	3.5545
NRDC-1616	Bimac	diversifying	1.0687
HIP1-3526	Bimac	diversifying	1.24888
GPAA1-1328	Bimac	diversifying	3.69458
OLA1-689	Bimac	diversifying	63.5514
DD19A-643	Bimac	diversifying	0.816882
GCYB1-1107	Bimac	synonymous	2.17949
GOGA2-3038	Bimac	diversifying	1.46341
NEC1-948	Bimac	synonymous	1.03199
ALS2-769	Bimac	diversifying	1.17647
GRIK2-1023	Bimac	synonymous	2.7027
LACT2-684	Bimac	synonymous	14.5
DHTK1-669	Bimac	diversifying	1.0355
HUWE1-6286	Bimac	diversifying	1.43149
ATG9A-1701	Bimac	synonymous	1.24224
PDIA5-618	Bimac	synonymous	2.30352
DIAC-817	Bimac	diversifying	0.715015
KIF3A-84	Bimac	synonymous	1.02041
ETFA-1155	Bimac	synonymous	1.64788
RL3-512	Bimac	diversifying	0.259707
FAS-2886	Bimac	synonymous	0.671892
TTL12-1664	Bimac	diversifying	3.65385
NBAS-5282	Bimac	diversifying	1.2959
QTRD1-455	Bimac	diversifying	1.85874
DDX58-1205	Bimac	diversifying	0.923483
BIG3-3278	Bimac	diversifying	1.0453
DI3L2-1823	Bimac	diversifying	2.77228
ZNFX1-4345	Bimac	diversifying	2.35018
DPYS-815	Bimac	diversifying	1.01389
TICN2-733	Bimac	diversifying	0.455097
MMAC-28	Bimac	diversifying	0.601202
AVL9-3038	Bimac	diversifying	7.07317
MYS-3164	Bimac	diversifying	0.850735
F193A-2351	Bimac	diversifying	1.0084
ALF-1165	Bimac	diversifying	0.439815
PDE7A-1202	Bimac	diversifying	46.0838
GABR1-1909	Bimac	diversifying	7.11538
LACT2-588	Bimac	synonymous	0.902062
TM205-684	Bimac	synonymous	0.583942
FAS-4150	Bimac	diversifying	0.629921
MBTP1-554	Bimac	diversifying	3.72208
SNX25-2937	Bimac	synonymous	3.95604
ZFR-1452	Bimac	synonymous	0.744602
LAMA-10970	Bimac	diversifying	3.37711
TBK1-280	Bimac	diversifying	5.59406
TCPZ-390	Bimac	synonymous	0.439408
ARI2-89	Bimac	diversifying	1.66375
MYO6-986	Bimac	diversifying	20.2194
NBAS-5532	Bimac	synonymous	6.17577
GYS-1794	Bimac	diversifying	0.482315
PCX1-4123	Bimac	diversifying	3.13199
TRM1L-1357	Bimac	diversifying	2.10773
R3HCL-2464	Bimac	diversifying	1.72414
DIAC-999	Bimac	synonymous	0.814664
DIP2C-4141	Bimac	diversifying	0.907258
USP9X-5596	Bimac	diversifying	0.896287
MVP-2195	Bimac	diversifying	0.881705
TBK1-1083	Bimac	synonymous	0.552181
GCYA2-519	Bimac	synonymous	1.64159
FXRD2-1764	Bimac	synonymous	4.36704
MAOX-1791	Bimac	synonymous	0.765345
VP13A-4162	Bimac	diversifying	7.93651
ZPR1-3885	Bimac	diversifying	0.735294
ATRX-207	Bimac	synonymous	1.10827
SF3B2-1038	Bimac	synonymous	1.07362
SF3B2-546	Bimac	synonymous	2.38394
NEC1-997	Bimac	diversifying	0.99108
UFL1-2265	Bimac	synonymous	2.7027
GCYA2-319	Bimac	diversifying	45.3704
HIP1-3245	Bimac	diversifying	0.655977
TMF1-2273	Bimac	diversifying	3.08057
TRPT1-1942	Bimac	diversifying	2.09372
TTF2-1915	Bimac	diversifying	2.94737
S23IP-2292	Bimac	synonymous	1.18662
DPP9-714	Bimac	synonymous	0.904159
SYIC-1436	Bimac	diversifying	1.02669
FLNA-2342	Bimac	diversifying	3.97112
ZNFX1-3296	Bimac	diversifying	0.777202
ANR17-2916	Bimac	synonymous	1.81818
SMHD1-6461	Bimac	diversifying	1.27737
HUWE1-6882	Bimac	synonymous	49.1607
DPYD-2908	Bimac	diversifying	4.49339
SF3B2-603	Bimac	synonymous	5.51181
2ABA-1060	Bimac	diversifying	0.813953
PSA2-111	Bimac	synonymous	0.438596
PNPH-620	Bimac	diversifying	0.424328
RL11-402	Bimac	synonymous	2.08019
MIC1-1258	Bimac	restorative	0.681818
NKRF-1514	Bimac	diversifying	0.662983
CSPG4-4560	Bimac	synonymous	0.741351
CDKAL-598	Bimac	diversifying	9.70655
CAPS1-1032	Bimac	synonymous	1.28205
MMAC-254	Bimac	diversifying	0.599251
HMDH-1482	Bimac	synonymous	1.44928
TBK1-1045	Bimac	diversifying	0.703812
ACSL4-426	Bimac	synonymous	1.16592
ALS2-3346	Bimac	diversifying	1.49813
SCPDL-238	Bimac	diversifying	0.589391
UBA6-163	Bimac	diversifying	1.61054
UBP8-1147	Bimac	diversifying	1.07335
S2551-1177	Bimac	diversifying	1.63934
ARID2-560	Bimac	diversifying	11.8166
TCPE-1488	Bimac	synonymous	0.557414
TXNL1-786	Bimac	synonymous	1.54355
AKIB1-3453	Bimac	synonymous	1.10619
FLNA-1653	Bimac	synonymous	3.53741
4ET-4107	Bimac	synonymous	1.01054
CC171-1703	Bimac	diversifying	1.14068
TPR-251	Bimac	diversifying	2.63736
SYT15-846	Bimac	synonymous	7.63209
VP13A-7511	Bimac	diversifying	1.15053
TRIM2-2203	Bimac	diversifying	0.819672
PDE12-6093	Bimac	synonymous	11.3069
KPC2-853	Bimac	diversifying	1.67785
PME5-3978	Bimac	synonymous	2.331
CKAP5-4892	Bimac	diversifying	2.62582
KANL1-3934	Bimac	diversifying	6.07966
RHG20-3513	Bimac	synonymous	1.89655
TSN7-452	Bimac	diversifying	0.332375
FLNA-5257	Bimac	diversifying	1.18227
MAOX-328	Bimac	diversifying	1.21365
FLNA-5815	Bimac	diversifying	5.56818
CUL1-1490	Bimac	diversifying	2.91262
HNRL1-586	Bimac	diversifying	0.822245
UB2R2-398	Bimac	diversifying	0.757959
TRPT1-939	Bimac	synonymous	1.29805
STA5B-2165	Bimac	diversifying	0.345657
MYO6-2495	Bimac	diversifying	1.31291
TSR1-1362	Bimac	synonymous	1.11111
TPR-1022	Bimac	diversifying	1.15473
ABL-2944	Bimac	diversifying	2.05628
SC16A-3650	Bimac	diversifying	2.118
TRIPC-2549	Bimac	diversifying	0.873362
RL5-833	Bimac	diversifying	0.344884
RAD21-445	Bimac	diversifying	19.5596
EXOC4-446	Bimac	diversifying	0.87241
UBR3-1683	Bimac	synonymous	1.30719
VP13A-6994	Bimac	diversifying	0.95057
MBTP1-501	Bimac	synonymous	0.994036
KI13A-6431	Bimac	diversifying	0.772627
SENP7-2016	Bimac	synonymous	2.15232
TBK1-664	Bimac	diversifying	0.720621
FYCO1-4269	Bimac	synonymous	1.89432
PNPH-801	Bimac	synonymous	0.861574
KAPR-1027	Bimac	diversifying	0.804182
TRI33-273	Bimac	synonymous	11.8674
ACBG2-735	Bimac	synonymous	0.803859
MY18A-4749	Bimac	synonymous	5.80411
CALM-3246	Bimac	diversifying	2.22717
SE1L1-1995	Bimac	synonymous	1.76152
T132C-75	Bimac	synonymous	2.65273
STA5B-379	Bimac	diversifying	0.588445
CAPS1-1611	Bimac	synonymous	0.622568
FLNA-914	Bimac	diversifying	2.4
TPC11-323	Bimac	diversifying	1.47541
BUB3-223	Bimac	diversifying	4.73815
CSDE1-582	Bimac	synonymous	0.61082
ADRM1-886	Bimac	diversifying	1.65153
ZFR-1996	Bimac	diversifying	1.68324
TOP2B-3771	Bimac	synonymous	8.27815
FSTL5-5034	Bimac	synonymous	0.473934
LAMA-11016	Bimac	synonymous	1.40281
KAPR-552	Bimac	synonymous	3.15789
4ET-3613	Bimac	restorative	0.48535
EPG5-7233	Bimac	synonymous	0.871249
RGS7-1472	Bimac	diversifying	0.91047
WDR1-438	Bimac	synonymous	0.840336
ODO1-505	Bimac	diversifying	4.20561
VP13A-7063	Bimac	diversifying	7.74246
SC16A-4782	Bimac	synonymous	1.24378
MLF1-449	Bimac	diversifying	0.372881
HERP2-374	Bimac	diversifying	4.78088
ZNFX1-3642	Bimac	synonymous	0.844773
MMAC-32	Bimac	diversifying	0.527704
VP13A-6073	Bimac	diversifying	1.54211
SENP7-2205	Bimac	synonymous	1.2766
HIP1-1355	Bimac	diversifying	2.78707
TEP1-4036	Bimac	diversifying	4.28152
TPR-2970	Bimac	synonymous	3.83065
HIP1-305	Bimac	diversifying	0.808625
ANR17-6467	Bimac	diversifying	13.7308
TO401-1131	Bimac	synonymous	46.3043
PASK-1858	Bimac	diversifying	1.41176
TT39B-461	Bimac	diversifying	1.40845
GCYA2-659	Bimac	diversifying	0.770218
HIP1-3061	Bimac	restorative	1.47441
TEP1-1325	Bimac	diversifying	0.667939
ZFR-1033	Bimac	diversifying	0.625978
VPS53-1896	Bimac	synonymous	5.46737
CC171-2463	Bimac	synonymous	2.45902
NEC1-1180	Bimac	diversifying	1.0453
HTR5B-1182	Bimac	synonymous	0.961538
MYCB2-2342	Bimac	diversifying	1.62455
4ET-643	Bimac	diversifying	1.02157
ISCA1-422	Bimac	diversifying	7.29387
WBP2-207	Bimac	synonymous	0.705117
TRI23-194	Bimac	diversifying	1.4733
ZPR1-4099	Bimac	diversifying	1.09689
CHD1L-3031	Bimac	diversifying	3.00926
PTN4-1811	Bimac	restorative	0.969529
GABT-735	Bimac	synonymous	2.6658
CATIP-71	Bimac	diversifying	2.75591
AKIB1-185	Bimac	diversifying	1.35287
SY65-1377	Bimac	synonymous	23.7206
FND3A-9428	Bimac	restorative	0.665188
GCYA2-2351	Bimac	diversifying	1.10577
HIP1-1526	Bimac	diversifying	1.79136
GCYA2-2494	Bimac	diversifying	0.666349
VAT1L-946	Bimac	diversifying	1.24156
ABCD3-763	Bimac	diversifying	1.43885
GCYA2-328	Bimac	diversifying	2.83951
VP13A-4349	Bimac	diversifying	0.843882
GSLG1-1470	Bimac	synonymous	2.15108
TRIM2-167	Bimac	diversifying	0.856898
TBD2B-971	Bimac	diversifying	0.780234
STAU2-3189	Bimac	synonymous	0.632022
MED26-615	Bimac	synonymous	1.26374
PREB-250	Bimac	diversifying	1.19454
H2AY-753	Bimac	synonymous	2.90598
CDKAL-384	Bimac	synonymous	2.88288
SY65-1828	Bimac	diversifying	25.4865
FYCO1-4236	Bimac	synonymous	1.27462
ATPA-1650	Bimac	synonymous	0.28324
LETM1-2136	Bimac	synonymous	0.592718
AASS-1680	Bimac	synonymous	0.961538
HERC2-11189	Bimac	diversifying	2.48307
CA2D3-2126	Bimac	diversifying	2.09627
ADAP1-1282	Bimac	diversifying	0.767018
MCCA-1470	Bimac	synonymous	1.32159
WDTC1-621	Bimac	synonymous	1.68776
HIP1-1195	Bimac	diversifying	1.16009
NEC1-2025	Bimac	synonymous	0.773694
ACM2-2658	Bimac	synonymous	2.82167
CDKAL-898	Bimac	diversifying	2.9724
NDRG3-858	Bimac	synonymous	0.310029
TT39C-1973	Bimac	diversifying	0.75594
MAOX-1194	Bimac	synonymous	0.36623
UBA6-324	Bimac	synonymous	3.35766
OLA1-755	Bimac	diversifying	0.787402
S23IP-418	Bimac	restorative	0.929615
ANR17-6828	Bimac	synonymous	15.0538
PEX1-2256	Bimac	synonymous	1.19048
PR2-1668	Bimac	diversifying	0.827586
MEGF8-6037	Bimac	diversifying	0.985222
FBXW4-959	Bimac	diversifying	1.71429
RHG32-8578	Bimac	diversifying	2.12766
SMHD1-4132	Bimac	diversifying	1.69082
[truncated: 108,331 more rows]

## Sheet: Fig. 3
Data for Fig. 3 - dN/dS (omega) for different types of nucleotide change in two groups of genes
Neutral tissue expression specificity	G>A	G>C/T	C/T>A
High	0.262	0.085	0.231
Low	0.213	0.079	0.207

## Sheet: Fig. 4A
Data for Fig. 4A - Fraction of sites edited (shared editing)
	Synonymous	Restorative	Diversifying
Octopus and Bimac	0.00816	0.00736	0.00589
Squid and Cuttlefish	0.00621	0.00522	0.00485
All 4 coleoids	0.0004	0.000867	0.000552

## Sheet: Fig. 4B
Data for Fig. 4B - Editing levels of shared edting sites with >400 associated reads
Site	Species	Type	Editing level (%)
2ABA-1036	Octopus-Bimac	diversifying	18.698
2ABA-1047	Octopus-Bimac	synonymous	1.7293
2ABA-1065	Octopus-Bimac	diversifying	1.42739
2ABA-1081	Octopus-Bimac	diversifying	1.36206
2ABA-1108	Octopus-Bimac	diversifying	2.14894
2ABA-1286	Octopus-Bimac	diversifying	0.660145
2ABA-690	Octopus-Bimac	synonymous	2.5753
2ABA-889	Octopus-Bimac	diversifying	4.25755
2ABA-900	Octopus-Bimac	synonymous	2.04654
2ABA-934	Octopus-Bimac	diversifying	2.41378
2ABA-945	Octopus-Bimac	synonymous	0.90554
4ET-1071	Octopus-Bimac	synonymous	1.66599
4ET-1108	Octopus-Bimac	restorative	0.883076
4ET-1446	Octopus-Bimac	synonymous	1.29692
4ET-433	Octopus-Bimac	diversifying	1.96668
4ET-435	Octopus-Bimac	diversifying	2.82903
4ET-626	Octopus-Bimac	diversifying	70.9338
4ET-629	Octopus-Bimac	diversifying	7.70696
4ET-682	Octopus-Bimac	diversifying	0.669726
6PGD-1067	Octopus-Bimac	diversifying	2.03956
A16L1-1246	Octopus-Bimac	diversifying	13.6443
A16L1-1250	Octopus-Bimac	diversifying	1.06317
A16L1-1251	Octopus-Bimac	synonymous	6.29852
A16L1-1258	Octopus-Bimac	diversifying	2.97499
A16L1-1397	Octopus-Bimac	diversifying	19.0113
A16L1-1398	Octopus-Bimac	synonymous	60.6403
A16L1-1407	Octopus-Bimac	synonymous	19.4552
A16L1-1589	Octopus-Bimac	diversifying	1.36118
A16L1-1590	Octopus-Bimac	synonymous	4.94465
A16L1-456	Octopus-Bimac	synonymous	2.46654
A16L1-457	Octopus-Bimac	diversifying	14.7137
A16L1-458	Octopus-Bimac	diversifying	3.56819
A16L1-466	Octopus-Bimac	diversifying	33.3296
A16L1-948	Octopus-Bimac	synonymous	3.88125
A16L1-957	Octopus-Bimac	diversifying	4.65554
A16L1-967	Octopus-Bimac	diversifying	2.13825
AASS-1209	Octopus-Bimac	synonymous	2.51712
AASS-1221	Octopus-Bimac	synonymous	1.27361
AASS-1255	Octopus-Bimac	diversifying	19.0845
AASS-1290	Octopus-Bimac	diversifying	51.619
AASS-1362	Octopus-Bimac	synonymous	0.759736
AASS-1365	Octopus-Bimac	synonymous	8.90985
AASS-1599	Octopus-Bimac	diversifying	5.05078
AASS-1723	Octopus-Bimac	diversifying	0.883166
AASS-1730	Octopus-Bimac	diversifying	2.06055
AASS-1731	Octopus-Bimac	synonymous	28.5891
AASS-1749	Octopus-Bimac	synonymous	4.2389
AASS-1839	Octopus-Bimac	synonymous	3.20839
AASS-1848	Octopus-Bimac	synonymous	2.22572
AASS-1849	Octopus-Bimac	diversifying	28.8605
AASS-1850	Octopus-Bimac	diversifying	3.21784
AASS-2695	Octopus-Bimac	diversifying	2.27092
AASS-2784	Octopus-Bimac	synonymous	2.51906
ABCA2-6129	Octopus-Bimac	synonymous	3.60678
ABCA2-6927	Octopus-Bimac	synonymous	6.77875
ABCA2-6937	Octopus-Bimac	restorative	1.5275
ABCA2-6960	Octopus-Bimac	synonymous	1.15743
ABCA2-6995	Octopus-Bimac	diversifying	14.8329
ABCA2-7213	Octopus-Bimac	diversifying	1.8899
ABCA2-7561	Octopus-Bimac	diversifying	11.5722
ABCD3-1370	Octopus-Bimac	diversifying	4.33072
ABCD3-702	Octopus-Bimac	synonymous	4.72782
ABCD3-750	Octopus-Bimac	synonymous	0.703283
ABCD3-808	Octopus-Bimac	diversifying	4.01322
ABCD3-826	Octopus-Bimac	diversifying	0.612324
ABCD3-895	Octopus-Bimac	diversifying	2.28177
ABCD3-899	Octopus-Bimac	diversifying	0.955812
ABHD3-650	Octopus-Bimac	diversifying	18.6905
ABHD3-788	Octopus-Bimac	diversifying	12.2006
ABHD3-822	Octopus-Bimac	synonymous	3.38372
ABHD3-882	Octopus-Bimac	synonymous	4.38997
ABHD3-908	Octopus-Bimac	restorative	2.85361
ABL-1011	Octopus-Bimac	synonymous	2.53964
ABL-1096	Octopus-Bimac	diversifying	0.733788
ABL-1118	Octopus-Bimac	diversifying	1.54748
ABL-1125	Octopus-Bimac	synonymous	32.9031
ABL-1134	Octopus-Bimac	synonymous	5.31225
ABL-1137	Octopus-Bimac	synonymous	17.8205
ABL-1145	Octopus-Bimac	diversifying	6.59367
ABL-1191	Octopus-Bimac	synonymous	1.34696
ABL-1410	Octopus-Bimac	synonymous	0.998014
ABL-1425	Octopus-Bimac	synonymous	5.32705
ABL-1440	Octopus-Bimac	synonymous	9.9821
ABL-1783	Octopus-Bimac	diversifying	0.68816
ABL-182	Octopus-Bimac	diversifying	0.938321
ABL-183	Octopus-Bimac	synonymous	1.75579
ABL-1888	Octopus-Bimac	diversifying	17.0113
ABL-1914	Octopus-Bimac	synonymous	2.78303
ABL-192	Octopus-Bimac	synonymous	38.299
ABL-2285	Octopus-Bimac	diversifying	1.30894
ABL-2289	Octopus-Bimac	synonymous	1.68569
ABL-2295	Octopus-Bimac	synonymous	1.53515
ABL-2301	Octopus-Bimac	diversifying	1.36151
ABL-2313	Octopus-Bimac	synonymous	3.90864
ABL-2445	Octopus-Bimac	synonymous	1.40348
ABL-2469	Octopus-Bimac	synonymous	2.67572
ABL-247	Octopus-Bimac	diversifying	16.1425
ABL-2470	Octopus-Bimac	diversifying	3.38869
ABL-2487	Octopus-Bimac	synonymous	9.98397
ABL-2492	Octopus-Bimac	diversifying	25.1856
ABL-2494	Octopus-Bimac	diversifying	32.9053
ABL-2506	Octopus-Bimac	diversifying	5.46718
ABL-2576	Octopus-Bimac	diversifying	5.66135
ABL-2577	Octopus-Bimac	synonymous	15.1539
ABL-2591	Octopus-Bimac	diversifying	0.69873
ABL-2595	Octopus-Bimac	synonymous	3.14701
ABL-2636	Octopus-Bimac	diversifying	15.3381
ABL-2644	Octopus-Bimac	diversifying	4.84349
ABL-2647	Octopus-Bimac	diversifying	38.3032
ABL-2706	Octopus-Bimac	synonymous	2.22237
ABL-2776	Octopus-Bimac	diversifying	1.05522
ABL-2964	Octopus-Bimac	synonymous	1.51488
ABL-3006	Octopus-Bimac	synonymous	1.21348
ABL-329	Octopus-Bimac	diversifying	3.68333
ABL-3342	Octopus-Bimac	synonymous	1.07552
ABL-339	Octopus-Bimac	synonymous	2.30572
ABL-340	Octopus-Bimac	diversifying	7.42744
ABL-341	Octopus-Bimac	diversifying	1.86557
ABL-3438	Octopus-Bimac	synonymous	23.7257
ABL-3485	Octopus-Bimac	diversifying	3.89677
ABL-3536	Octopus-Bimac	diversifying	59.3673
ABL-3559	Octopus-Bimac	diversifying	3.54326
ABL-357	Octopus-Bimac	synonymous	6.19934
ABL-359	Octopus-Bimac	diversifying	2.83505
ABL-3608	Octopus-Bimac	diversifying	1.04435
ABL-362	Octopus-Bimac	diversifying	4.9959
ABL-3655	Octopus-Bimac	diversifying	81.3406
ABL-3747	Octopus-Bimac	synonymous	2.59667
ABL-3748	Octopus-Bimac	diversifying	20.3241
ABL-3760	Octopus-Bimac	diversifying	12.8998
ABL-3761	Octopus-Bimac	restorative	1.79258
ABL-3771	Octopus-Bimac	synonymous	2.44064
ABL-3850	Octopus-Bimac	diversifying	40.7125
ABL-3877	Octopus-Bimac	diversifying	1.10245
ABL-3975	Octopus-Bimac	synonymous	3.69124
ABL-4013	Octopus-Bimac	diversifying	2.54298
ABL-4049	Octopus-Bimac	diversifying	2.92943
ABL-4086	Octopus-Bimac	synonymous	3.61238
ABL-4123	Octopus-Bimac	restorative	6.46979
ABL-4126	Octopus-Bimac	diversifying	5.84221
ABL-4145	Octopus-Bimac	diversifying	2.18456
ABL-4179	Octopus-Bimac	synonymous	6.87961
ABL-511	Octopus-Bimac	diversifying	7.9892
ABL-519	Octopus-Bimac	synonymous	13.8873
ABL-573	Octopus-Bimac	synonymous	3.79068
ABL-576	Octopus-Bimac	synonymous	0.958004
ABL-577	Octopus-Bimac	diversifying	7.52036
ABL-589	Octopus-Bimac	diversifying	1.05137
ABL-603	Octopus-Bimac	synonymous	2.28961
ABL-828	Octopus-Bimac	synonymous	5.74918
ABL-849	Octopus-Bimac	synonymous	1.87044
ABL-853	Octopus-Bimac	diversifying	4.2645
ACADV-1022	Octopus-Bimac	diversifying	1.57176
ACADV-1280	Octopus-Bimac	diversifying	0.962762
ACADV-1370	Octopus-Bimac	diversifying	1.60961
ACADV-1500	Octopus-Bimac	synonymous	2.69702
ACADV-1713	Octopus-Bimac	synonymous	1.33721
ACADV-1968	Octopus-Bimac	synonymous	0.88723
ACADV-429	Octopus-Bimac	synonymous	3.42807
ACADV-476	Octopus-Bimac	diversifying	5.82097
ACATN-1701	Octopus-Bimac	synonymous	3.06571
ACBG2-1099	Octopus-Bimac	diversifying	1.25217
ACBG2-1173	Octopus-Bimac	synonymous	0.606563
ACBG2-1201	Octopus-Bimac	diversifying	0.937679
ACBG2-125	Octopus-Bimac	diversifying	0.674733
ACBG2-1327	Octopus-Bimac	diversifying	0.79664
ACBG2-1343	Octopus-Bimac	diversifying	0.914997
ACBG2-1344	Octopus-Bimac	synonymous	3.75458
ACBG2-2057	Octopus-Bimac	diversifying	47.8136
ACBG2-2284	Octopus-Bimac	diversifying	1.55443
ACBG2-286	Octopus-Bimac	diversifying	0.796141
ACBG2-375	Octopus-Bimac	synonymous	0.850209
ACBG2-397	Octopus-Bimac	diversifying	0.575148
ACBG2-484	Octopus-Bimac	diversifying	4.71449
ACBG2-530	Octopus-Bimac	diversifying	1.05943
ACBG2-538	Octopus-Bimac	diversifying	5.64695
ACBG2-681	Octopus-Bimac	synonymous	1.89297
ACBG2-738	Octopus-Bimac	synonymous	6.62821
ACBG2-740	Octopus-Bimac	diversifying	1.78256
ACBG2-753	Octopus-Bimac	synonymous	1.77538
ACBG2-809	Octopus-Bimac	diversifying	1.04141
ACBG2-821	Octopus-Bimac	diversifying	82.9367
ACD10-2298	Octopus-Bimac	synonymous	3.88336
ACD10-2402	Octopus-Bimac	diversifying	1.3041
ACD10-478	Octopus-Bimac	diversifying	5.48955
ACD10-479	Octopus-Bimac	diversifying	41.4907
ACD10-480	Octopus-Bimac	synonymous	9.81605
ACD10-494	Octopus-Bimac	diversifying	1.45589
ACD10-758	Octopus-Bimac	diversifying	6.93201
ACK1-1263	Octopus-Bimac	synonymous	4.67906
ACK1-2031	Octopus-Bimac	synonymous	6.00379
ACK1-3469	Octopus-Bimac	diversifying	73.2593
ACK1-3888	Octopus-Bimac	synonymous	3.80392
ACK1-4462	Octopus-Bimac	diversifying	4.4128
ACK1-964	Octopus-Bimac	diversifying	28.2781
ACM2-1502	Octopus-Bimac	diversifying	1.26587
ACM2-1503	Octopus-Bimac	synonymous	1.1097
ACM2-1748	Octopus-Bimac	diversifying	2.95027
ACM2-2043	Octopus-Bimac	synonymous	2.86425
ACM2-2351	Octopus-Bimac	diversifying	6.63266
ACM2-2433	Octopus-Bimac	synonymous	4.32593
ACM2-2618	Octopus-Bimac	diversifying	65.4557
ACM2-3396	Octopus-Bimac	synonymous	1.48252
ACM2-3439	Octopus-Bimac	diversifying	6.07759
ACM2-440	Octopus-Bimac	diversifying	1.08271
ACM2-598	Octopus-Bimac	diversifying	1.7783
ACM2-756	Octopus-Bimac	synonymous	2.07145
ACM2-839	Octopus-Bimac	diversifying	38.7205
ACM2-904	Octopus-Bimac	restorative	1.55828
ACM2-952	Octopus-Bimac	diversifying	3.37029
ACM2-953	Octopus-Bimac	diversifying	1.5079
ACOX3-1230	Octopus-Bimac	synonymous	8.89492
ACOX3-1329	Octopus-Bimac	synonymous	1.79879
ACOX3-1691	Octopus-Bimac	diversifying	2.74784
ACTN-1100	Octopus-Bimac	diversifying	12.7491
ACTN-1101	Octopus-Bimac	synonymous	0.561488
ACTN-125	Octopus-Bimac	diversifying	4.46553
ACTN-1263	Octopus-Bimac	synonymous	4.86349
ACTN-1474	Octopus-Bimac	diversifying	0.815612
ACTN-1475	Octopus-Bimac	diversifying	7.45788
ACTN-1524	Octopus-Bimac	synonymous	0.620701
ACTN-1527	Octopus-Bimac	synonymous	1.92019
ACTN-1719	Octopus-Bimac	synonymous	2.70528
ACTN-1743	Octopus-Bimac	synonymous	54.8879
ACTN-1746	Octopus-Bimac	synonymous	1.19305
ACTN-1747	Octopus-Bimac	diversifying	1.01628
ACTN-1748	Octopus-Bimac	diversifying	0.663905
ACTN-1780	Octopus-Bimac	diversifying	40.4934
ACTN-1791	Octopus-Bimac	synonymous	3.47607
ACTN-1793	Octopus-Bimac	diversifying	0.695546
ACTN-1796	Octopus-Bimac	diversifying	2.31906
ACTN-1807	Octopus-Bimac	diversifying	24.7479
ACTN-1834	Octopus-Bimac	diversifying	13.3509
ACTN-1835	Octopus-Bimac	diversifying	4.73305
ACTN-1977	Octopus-Bimac	synonymous	5.68553
ACTN-2003	Octopus-Bimac	diversifying	7.34491
ACTN-2040	Octopus-Bimac	synonymous	0.691159
ACTN-641	Octopus-Bimac	diversifying	0.587791
ADAP1-1261	Octopus-Bimac	diversifying	0.763303
ADAP1-1273	Octopus-Bimac	diversifying	5.02373
ADAP1-1293	Octopus-Bimac	synonymous	2.60476
ADAP1-1294	Octopus-Bimac	diversifying	52.8971
ADAP1-1297	Octopus-Bimac	diversifying	2.41185
ADAP1-1303	Octopus-Bimac	diversifying	0.723522
ADAP1-730	Octopus-Bimac	diversifying	1.20675
ADAP1-779	Octopus-Bimac	diversifying	2.16026
ADAP1-996	Octopus-Bimac	synonymous	1.51697
ADAS-1279	Octopus-Bimac	diversifying	2.25713
ADCK1-1937	Octopus-Bimac	diversifying	3.82852
ADCY1-2920	Octopus-Bimac	diversifying	2.46168
ADCY1-3898	Octopus-Bimac	diversifying	22.6951
ADCY1-3937	Octopus-Bimac	diversifying	1.91626
ADCY1-4140	Octopus-Bimac	synonymous	18.6865
ADCY1-4168	Octopus-Bimac	diversifying	44.7719
ADCY1-4365	Octopus-Bimac	synonymous	9.31145
ADCY1-4366	Octopus-Bimac	diversifying	70.2429
ADCY1-4401	Octopus-Bimac	synonymous	14.1524
ADCY1-4408	Octopus-Bimac	diversifying	73.4388
ADCY1-4409	Octopus-Bimac	diversifying	2.87466
ADCY1-4599	Octopus-Bimac	synonymous	78.9689
ADCY1-4601	Octopus-Bimac	diversifying	57.034
ADCY1-4605	Octopus-Bimac	synonymous	40.0344
ADCY1-4924	Octopus-Bimac	diversifying	39.1716
ADCY1-4945	Octopus-Bimac	diversifying	12.6524
ADCY1-5363	Octopus-Bimac	diversifying	28.2003
ADCY1-5382	Octopus-Bimac	synonymous	4.24674
ADCY1-5385	Octopus-Bimac	synonymous	1.33094
ADCY1-5401	Octopus-Bimac	diversifying	3.44437
ADCY1-5418	Octopus-Bimac	synonymous	4.54479
ADCY1-5421	Octopus-Bimac	synonymous	11.5347
ADCY1-5481	Octopus-Bimac	diversifying	29.7229
ADCY1-5506	Octopus-Bimac	diversifying	38.5176
ADCY1-5581	Octopus-Bimac	diversifying	2.39541
ADCY1-5629	Octopus-Bimac	diversifying	4.13745
ADCY1-5653	Octopus-Bimac	diversifying	4.09872
ADCY1-5655	Octopus-Bimac	synonymous	5.73385
ADCY1-5660	Octopus-Bimac	diversifying	52.8614
ADHX-592	Octopus-Bimac	diversifying	0.725662
ADRM1-1043	Octopus-Bimac	diversifying	0.624308
ADRM1-1212	Octopus-Bimac	synonymous	0.885493
ADRM1-476	Octopus-Bimac	diversifying	0.507581
ADRM1-799	Octopus-Bimac	diversifying	0.385775
ADRM1-865	Octopus-Bimac	diversifying	9.61292
ADRM1-871	Octopus-Bimac	diversifying	0.635849
ADRM1-895	Octopus-Bimac	diversifying	1.40843
AGT2-405	Octopus-Bimac	synonymous	1.15201
AIFM3-891	Octopus-Bimac	synonymous	38.1899
AKIB1-1041	Octopus-Bimac	synonymous	11.4171
AKIB1-1051	Octopus-Bimac	diversifying	8.72539
AKIB1-109	Octopus-Bimac	diversifying	7.18325
AKIB1-110	Octopus-Bimac	diversifying	2.43865
AKIB1-1113	Octopus-Bimac	synonymous	5.27461
AKIB1-1127	Octopus-Bimac	diversifying	3.22081
AKIB1-1198	Octopus-Bimac	diversifying	2.12495
AKIB1-125	Octopus-Bimac	diversifying	2.96153
AKIB1-126	Octopus-Bimac	synonymous	0.764336
AKIB1-1265	Octopus-Bimac	diversifying	2.42014
AKIB1-1377	Octopus-Bimac	synonymous	1.04664
AKIB1-1380	Octopus-Bimac	synonymous	6.91717
AKIB1-1418	Octopus-Bimac	diversifying	8.49176
AKIB1-1429	Octopus-Bimac	diversifying	0.950049
AKIB1-1530	Octopus-Bimac	synonymous	5.80266
AKIB1-1533	Octopus-Bimac	synonymous	2.32854
AKIB1-1536	Octopus-Bimac	synonymous	64.7281
AKIB1-1537	Octopus-Bimac	diversifying	1.48362
AKIB1-1542	Octopus-Bimac	synonymous	1.17899
AKIB1-163	Octopus-Bimac	diversifying	2.9522
AKIB1-164	Octopus-Bimac	diversifying	20.4717
AKIB1-1749	Octopus-Bimac	synonymous	2.96575
AKIB1-1755	Octopus-Bimac	synonymous	1.4962
AKIB1-1757	Octopus-Bimac	diversifying	9.80234
AKIB1-1758	Octopus-Bimac	synonymous	53.5748
AKIB1-1770	Octopus-Bimac	synonymous	0.788956
AKIB1-193	Octopus-Bimac	diversifying	14.8522
AKIB1-1974	Octopus-Bimac	synonymous	2.10589
AKIB1-216	Octopus-Bimac	synonymous	3.45603
AKIB1-236	Octopus-Bimac	diversifying	4.80436
AKIB1-239	Octopus-Bimac	diversifying	1.76856
AKIB1-250	Octopus-Bimac	diversifying	9.47532
AKIB1-251	Octopus-Bimac	diversifying	2.64288
AKIB1-253	Octopus-Bimac	diversifying	4.90876
AKIB1-254	Octopus-Bimac	diversifying	4.29562
AKIB1-2646	Octopus-Bimac	synonymous	1.61123
AKIB1-269	Octopus-Bimac	diversifying	0.914403
AKIB1-2802	Octopus-Bimac	synonymous	2.94342
AKIB1-2812	Octopus-Bimac	diversifying	0.639132
AKIB1-2856	Octopus-Bimac	synonymous	1.22575
AKIB1-2928	Octopus-Bimac	synonymous	8.58731
AKIB1-3399	Octopus-Bimac	synonymous	1.27394
AKIB1-3402	Octopus-Bimac	synonymous	5.07058
AKIB1-3564	Octopus-Bimac	synonymous	7.13113
AKIB1-3582	Octopus-Bimac	synonymous	22.1499
AKIB1-3585	Octopus-Bimac	synonymous	9.17636
AKIB1-3594	Octopus-Bimac	synonymous	2.06927
AKIB1-3599	Octopus-Bimac	diversifying	6.13399
AKIB1-3601	Octopus-Bimac	diversifying	49.1647
AKIB1-3602	Octopus-Bimac	diversifying	1.09463
AKIB1-3642	Octopus-Bimac	synonymous	0.944029
AKIB1-3647	Octopus-Bimac	diversifying	3.14486
AKIB1-3649	Octopus-Bimac	diversifying	5.37645
AKIB1-383	Octopus-Bimac	diversifying	10.1213
AKIB1-3894	Octopus-Bimac	synonymous	9.22552
AKIB1-4379	Octopus-Bimac	diversifying	2.92318
AKIB1-610	Octopus-Bimac	diversifying	4.31096
AKIB1-614	Octopus-Bimac	diversifying	14.2741
AKIB1-615	Octopus-Bimac	synonymous	33.5885
AKIB1-623	Octopus-Bimac	diversifying	2.1624
AKIB1-624	Octopus-Bimac	synonymous	21.7414
AKIB1-668	Octopus-Bimac	diversifying	1.54219
AKIB1-702	Octopus-Bimac	synonymous	2.17568
AKIB1-778	Octopus-Bimac	diversifying	3.77449
AKIB1-810	Octopus-Bimac	synonymous	31.8087
AKIB1-813	Octopus-Bimac	synonymous	1.23519
AKIB1-880	Octopus-Bimac	diversifying	3.25878
AKIB1-919	Octopus-Bimac	diversifying	1.1209
AL4A1-417	Octopus-Bimac	synonymous	2.57252
AL4A1-996	Octopus-Bimac	synonymous	1.46294
AL7A1-1242	Octopus-Bimac	synonymous	0.714786
AL7A1-1332	Octopus-Bimac	synonymous	0.505475
AL7A1-921	Octopus-Bimac	synonymous	0.46484
ALF-1002	Octopus-Bimac	synonymous	2.77173
ALF-1005	Octopus-Bimac	synonymous	0.452858
ALF-1008	Octopus-Bimac	synonymous	1.51559
ALF-1050	Octopus-Bimac	synonymous	0.32116
ALF-1119	Octopus-Bimac	synonymous	3.84896
ALF-1133	Octopus-Bimac	diversifying	0.385222
ALF-227	Octopus-Bimac	diversifying	0.186214
ALF-460	Octopus-Bimac	diversifying	2.46566
ALF-461	Octopus-Bimac	diversifying	0.451638
ALF-462	Octopus-Bimac	synonymous	3.09303
ALF-536	Octopus-Bimac	diversifying	0.254677
ALF-744	Octopus-Bimac	synonymous	0.524469
ALF-795	Octopus-Bimac	synonymous	2.33755
ALF-818	Octopus-Bimac	diversifying	0.259438
ALG8-1020	Octopus-Bimac	synonymous	0.682987
ALG8-1272	Octopus-Bimac	synonymous	4.15307
ALKB3-1032	Octopus-Bimac	synonymous	5.67458
ALKB3-1070	Octopus-Bimac	diversifying	1.19137
ALKB3-817	Octopus-Bimac	diversifying	4.22301
ALKB3-841	Octopus-Bimac	diversifying	6.25239
ALKB8-2051	Octopus-Bimac	diversifying	1.95606
ALS2-1116	Octopus-Bimac	synonymous	11.8037
ALS2-2244	Octopus-Bimac	synonymous	3.59749
ALS2-3180	Octopus-Bimac	synonymous	3.29015
ALS2-3697	Octopus-Bimac	restorative	21.4298
ALS2-4120	Octopus-Bimac	diversifying	12.4112
ALS2-4434	Octopus-Bimac	synonymous	1.81658
ALS2-4527	Octopus-Bimac	synonymous	1.48935
ALS2-4538	Octopus-Bimac	diversifying	0.935298
ALS2-4683	Octopus-Bimac	synonymous	2.48249
ALS2-4717	Octopus-Bimac	diversifying	0.956054
ALS2-5235	Octopus-Bimac	synonymous	2.19757
ALS2-5344	Octopus-Bimac	diversifying	3.37339
ALS2-5367	Octopus-Bimac	synonymous	2.19993
ALS2-5374	Octopus-Bimac	diversifying	8.50358
ALS2-5673	Octopus-Bimac	synonymous	13.901
ALS2-6113	Octopus-Bimac	diversifying	1.36007
ALS2-734	Octopus-Bimac	diversifying	5.52327
ALS2-736	Octopus-Bimac	diversifying	2.81026
AMACR-511	Octopus-Bimac	diversifying	4.71782
AMACR-555	Octopus-Bimac	diversifying	19.3504
AMPD2-1253	Octopus-Bimac	diversifying	0.741829
AMPD2-1270	Octopus-Bimac	restorative	9.51696
AMPD2-1326	Octopus-Bimac	synonymous	0.520364
AMPD2-1579	Octopus-Bimac	diversifying	9.30577
AMPD2-1908	Octopus-Bimac	synonymous	0.397005
AMPD2-2234	Octopus-Bimac	diversifying	0.852921
AMPD2-2314	Octopus-Bimac	diversifying	0.544968
AMPD2-2363	Octopus-Bimac	diversifying	1.05196
AMPD2-2562	Octopus-Bimac	synonymous	0.525011
AMPD2-920	Octopus-Bimac	diversifying	0.639317
AMRA1-4426	Octopus-Bimac	diversifying	4.44163
AMRA1-4690	Octopus-Bimac	diversifying	6.29564
AMRA1-4891	Octopus-Bimac	restorative	8.00249
AMRA1-4942	Octopus-Bimac	diversifying	1.37373
AMRA1-5299	Octopus-Bimac	restorative	2.40053
AMRA1-5443	Octopus-Bimac	restorative	4.52576
AMRA1-5482	Octopus-Bimac	diversifying	0.823864
AMRA1-5483	Octopus-Bimac	diversifying	3.08138
AMRA1-5556	Octopus-Bimac	synonymous	3.45232
AMRA1-6328	Octopus-Bimac	diversifying	16.6719
AMRA1-6348	Octopus-Bimac	synonymous	3.38019
AMRA1-6369	Octopus-Bimac	synonymous	61.2403
AMRA1-6386	Octopus-Bimac	diversifying	9.06902
AMRA1-6706	Octopus-Bimac	diversifying	1.41273
AMRA1-6763	Octopus-Bimac	diversifying	2.02969
AMRA1-6986	Octopus-Bimac	diversifying	2.61796
AMRA1-7036	Octopus-Bimac	diversifying	13.5502
AMRA1-7264	Octopus-Bimac	diversifying	0.946118
AMRA1-7329	Octopus-Bimac	synonymous	4.31033
AMRA1-7372	Octopus-Bimac	diversifying	2.00779
AMRA1-7373	Octopus-Bimac	diversifying	4.44888
AMRA1-7378	Octopus-Bimac	diversifying	2.16897
AMRA1-7380	Octopus-Bimac	diversifying	28.1811
AMRA1-7425	Octopus-Bimac	synonymous	2.03724
AMRA1-7433	Octopus-Bimac	diversifying	3.28227
AMRA1-7438	Octopus-Bimac	diversifying	0.855186
AMRA1-7470	Octopus-Bimac	synonymous	1.98465
ANFY1-1008	Octopus-Bimac	synonymous	13.3585
ANFY1-1011	Octopus-Bimac	synonymous	14.5595
ANFY1-1544	Octopus-Bimac	diversifying	3.35313
ANFY1-1775	Octopus-Bimac	diversifying	16.6063
ANFY1-1787	Octopus-Bimac	diversifying	11.9788
ANFY1-1792	Octopus-Bimac	diversifying	1.51253
ANFY1-1949	Octopus-Bimac	diversifying	2.40016
ANFY1-2283	Octopus-Bimac	synonymous	1.97107
ANFY1-2430	Octopus-Bimac	synonymous	2.51787
ANFY1-493	Octopus-Bimac	diversifying	24.3864
ANFY1-495	Octopus-Bimac	synonymous	39.7208
ANFY1-496	Octopus-Bimac	diversifying	76.9965
ANFY1-506	Octopus-Bimac	diversifying	6.28506
ANO8-1168	Octopus-Bimac	diversifying	1.31583
ANO8-1663	Octopus-Bimac	diversifying	0.523977
ANO8-1851	Octopus-Bimac	synonymous	13.5026
ANO8-2456	Octopus-Bimac	diversifying	6.16833
ANO8-2619	Octopus-Bimac	synonymous	14.9626
ANO8-2620	Octopus-Bimac	diversifying	4.18497
ANO8-2630	Octopus-Bimac	diversifying	23.6528
ANO8-2633	Octopus-Bimac	diversifying	30.255
ANO8-2642	Octopus-Bimac	diversifying	33.0317
ANO8-428	Octopus-Bimac	restorative	2.57197
ANO8-579	Octopus-Bimac	synonymous	3.42118
ANR29-1059	Octopus-Bimac	synonymous	1.66654
ANR29-892	Octopus-Bimac	diversifying	6.76242
ANR29-899	Octopus-Bimac	diversifying	3.28818
ANR29-960	Octopus-Bimac	synonymous	6.91332
ANR39-247	Octopus-Bimac	diversifying	1.15036
AP1M1-47	Octopus-Bimac	diversifying	1.00993
AP1M1-726	Octopus-Bimac	synonymous	0.523897
AP1M1-975	Octopus-Bimac	synonymous	1.83641
AP1M1-978	Octopus-Bimac	synonymous	1.40782
AP3M1-461	Octopus-Bimac	diversifying	1.2312
AP3M1-524	Octopus-Bimac	diversifying	22.2033
AP3M1-553	Octopus-Bimac	diversifying	19.4313
AP3M1-626	Octopus-Bimac	diversifying	44.699
AP4B1-807	Octopus-Bimac	synonymous	1.94366
AP4E1-1027	Octopus-Bimac	diversifying	4.18277
AP4E1-1034	Octopus-Bimac	diversifying	14.203
AP4E1-1216	Octopus-Bimac	restorative	9.97754
AP4E1-1297	Octopus-Bimac	diversifying	3.8013
AP4E1-1411	Octopus-Bimac	diversifying	2.4246
AP4E1-1452	Octopus-Bimac	synonymous	7.06773
AP4E1-1509	Octopus-Bimac	synonymous	19.6686
AP4E1-1510	Octopus-Bimac	diversifying	5.54859
AP4E1-1514	Octopus-Bimac	diversifying	3.35808
AP4E1-1517	Octopus-Bimac	diversifying	38.0223
AP4E1-1544	Octopus-Bimac	diversifying	4.10873
AP4E1-1678	Octopus-Bimac	restorative	4.33679
AP4E1-2336	Octopus-Bimac	diversifying	2.52188
AP4E1-2365	Octopus-Bimac	diversifying	2.59996
AP4E1-2632	Octopus-Bimac	diversifying	4.28594
AP4E1-499	Octopus-Bimac	diversifying	1.2643
AP4E1-500	Octopus-Bimac	diversifying	1.33916
AP4E1-570	Octopus-Bimac	synonymous	45.3644
AP4E1-912	Octopus-Bimac	synonymous	8.27241
APBB2-1013	Octopus-Bimac	diversifying	0.451133
APBB2-1014	Octopus-Bimac	synonymous	1.49321
APBB2-1358	Octopus-Bimac	diversifying	1.43435
APBB2-1459	Octopus-Bimac	diversifying	0.473629
APBB2-1558	Octopus-Bimac	diversifying	0.759559
APBB2-1682	Octopus-Bimac	diversifying	1.48963
APBB2-1696	Octopus-Bimac	diversifying	0.982882
APBB2-1726	Octopus-Bimac	diversifying	0.533001
APBB2-1760	Octopus-Bimac	diversifying	1.60219
APBB2-1850	Octopus-Bimac	diversifying	29.5662
APBB2-1932	Octopus-Bimac	synonymous	0.57942
APBB2-2073	Octopus-Bimac	diversifying	4.55376
APBB2-2075	Octopus-Bimac	diversifying	18.0533
APBB2-2108	Octopus-Bimac	diversifying	1.32869
APBB2-2146	Octopus-Bimac	diversifying	0.451301
APBB2-2155	Octopus-Bimac	diversifying	13.118
APBB2-2188	Octopus-Bimac	diversifying	4.03431
APBB2-2197	Octopus-Bimac	diversifying	0.391027
APBB2-2226	Octopus-Bimac	synonymous	0.772196
APBB2-2229	Octopus-Bimac	synonymous	1.04611
APBB2-2239	Octopus-Bimac	restorative	0.646006
APBB2-2456	Octopus-Bimac	diversifying	1.01338
APBB2-2493	Octopus-Bimac	synonymous	0.342403
APBB2-2494	Octopus-Bimac	diversifying	40.2205
APBB2-2495	Octopus-Bimac	diversifying	8.88709
APBB2-2504	Octopus-Bimac	diversifying	1.48195
APBB2-2571	Octopus-Bimac	synonymous	0.980118
APBB2-2774	Octopus-Bimac	diversifying	0.659039
APBB2-2795	Octopus-Bimac	diversifying	0.572224
APBB2-2939	Octopus-Bimac	diversifying	0.895324
APBB2-2955	Octopus-Bimac	synonymous	8.2033
APBB2-2958	Octopus-Bimac	synonymous	0.792933
APBB2-310	Octopus-Bimac	diversifying	0.827216
APBB2-3102	Octopus-Bimac	synonymous	3.30104
APBB2-3145	Octopus-Bimac	diversifying	2.57515
APBB2-3259	Octopus-Bimac	diversifying	20.4687
APBB2-3260	Octopus-Bimac	diversifying	0.369651
APBB2-3273	Octopus-Bimac	synonymous	5.66643
APBB2-3275	Octopus-Bimac	diversifying	1.77884
APBB2-3328	Octopus-Bimac	diversifying	0.381825
APBB2-3369	Octopus-Bimac	diversifying	2.74552
APBB2-349	Octopus-Bimac	diversifying	0.446686
APBB2-550	Octopus-Bimac	diversifying	0.449063
APC5-1050	Octopus-Bimac	synonymous	15.4368
APC5-1184	Octopus-Bimac	diversifying	1.77874
APC5-1252	Octopus-Bimac	diversifying	4.45833
APC5-1386	Octopus-Bimac	synonymous	9.08349
APC5-1387	Octopus-Bimac	diversifying	1.48545
APC5-1529	Octopus-Bimac	diversifying	1.72496
APC5-758	Octopus-Bimac	diversifying	1.51534
APEX1-1029	Octopus-Bimac	synonymous	5.754
AR6P1-519	Octopus-Bimac	synonymous	6.4505
ARC1A-1001	Octopus-Bimac	diversifying	10.4193
ARC1A-1052	Octopus-Bimac	diversifying	0.282467
ARC1A-1099	Octopus-Bimac	diversifying	0.853866
ARC1A-131	Octopus-Bimac	diversifying	0.825145
ARC1A-134	Octopus-Bimac	diversifying	0.670955
ARC1A-158	Octopus-Bimac	diversifying	0.555555
ARC1A-298	Octopus-Bimac	diversifying	0.675807
ARC1A-324	Octopus-Bimac	synonymous	1.01052
ARC1A-344	Octopus-Bimac	diversifying	1.02163
ARC1A-382	Octopus-Bimac	diversifying	0.377756
ARC1A-457	Octopus-Bimac	restorative	0.454987
ARC1A-490	Octopus-Bimac	diversifying	28.984
ARC1A-495	Octopus-Bimac	synonymous	0.431717
ARC1A-518	Octopus-Bimac	diversifying	3.82346
ARC1A-519	Octopus-Bimac	synonymous	8.90672
ARC1A-612	Octopus-Bimac	diversifying	1.49425
ARC1A-615	Octopus-Bimac	synonymous	1.12276
ARC1A-617	Octopus-Bimac	diversifying	4.92487
ARC1A-647	Octopus-Bimac	diversifying	0.886712
ARC1A-714	Octopus-Bimac	synonymous	0.388908
ARC1A-978	Octopus-Bimac	synonymous	4.68347
ARC1A-998	Octopus-Bimac	diversifying	0.533922
ARFP2-1068	Octopus-Bimac	synonymous	1.14325
ARFP2-1089	Octopus-Bimac	synonymous	29.648
ARFP2-1160	Octopus-Bimac	diversifying	1.09291
ARFP2-811	Octopus-Bimac	diversifying	3.62274
ARFP2-813	Octopus-Bimac	synonymous	1.61766
ARI2-1022	Octopus-Bimac	diversifying	6.04297
ARI2-1395	Octopus-Bimac	synonymous	0.623803
ARI2-1401	Octopus-Bimac	synonymous	1.97149
ARI2-1409	Octopus-Bimac	diversifying	3.3753
ARI2-1415	Octopus-Bimac	diversifying	24.9016
ARI2-1442	Octopus-Bimac	diversifying	1.17392
ARI2-1510	Octopus-Bimac	diversifying	0.647619
ARI2-379	Octopus-Bimac	diversifying	1.33873
ARI2-435	Octopus-Bimac	synonymous	1.43766
ARI2-762	Octopus-Bimac	synonymous	1.82952
ARI2-765	Octopus-Bimac	diversifying	0.985288
ARL5B-429	Octopus-Bimac	synonymous	5.06318
ARLY-1336	Octopus-Bimac	diversifying	9.04743
ARLY-1399	Octopus-Bimac	diversifying	1.50684
ARLY-1551	Octopus-Bimac	synonymous	2.65846
ARLY-1850	Octopus-Bimac	diversifying	2.39314
ARLY-683	Octopus-Bimac	diversifying	4.71806
ARLY-727	Octopus-Bimac	restorative	0.96423
ARLY-728	Octopus-Bimac	diversifying	5.47499
ARLY-740	Octopus-Bimac	diversifying	2.50003
ARLY-872	Octopus-Bimac	diversifying	3.05937
ARLY-964	Octopus-Bimac	diversifying	2.88645
ARNT-1845	Octopus-Bimac	synonymous	1.65347
ARNT-2070	Octopus-Bimac	synonymous	6.18676
ARNT-2095	Octopus-Bimac	diversifying	2.20374
ARNT-370	Octopus-Bimac	diversifying	3.73628
ARNT-624	Octopus-Bimac	synonymous	4.5354
ARNT-677	Octopus-Bimac	diversifying	5.51169
ARNT-750	Octopus-Bimac	synonymous	7.42004
ARNT-794	Octopus-Bimac	diversifying	4.83695
ARNT-834	Octopus-Bimac	diversifying	16.6062
ARNT-878	Octopus-Bimac	diversifying	57.1514
ARP5-1719	Octopus-Bimac	synonymous	1.33563
ARP5-1765	Octopus-Bimac	diversifying	1.50598
ARP5-1863	Octopus-Bimac	synonymous	3.83749
ARPC2-1200	Octopus-Bimac	synonymous	1.66832
ARPC2-822	Octopus-Bimac	synonymous	2.46259
ARPC2-834	Octopus-Bimac	diversifying	0.62102
ARPC3-564	Octopus-Bimac	synonymous	3.13778
AS3MT-897	Octopus-Bimac	diversifying	1.38374
ASCC2-1186	Octopus-Bimac	diversifying	1.40603
ASCC2-1934	Octopus-Bimac	diversifying	1.83553
ASCC2-1972	Octopus-Bimac	diversifying	57.9613
ASCC2-2438	Octopus-Bimac	diversifying	14.0675
ASCC2-2578	Octopus-Bimac	diversifying	6.58583
ASCC2-954	Octopus-Bimac	diversifying	22.8968
ASCC2-957	Octopus-Bimac	synonymous	9.4895
ASCC2-958	Octopus-Bimac	restorative	4.12445
ASCC2-990	Octopus-Bimac	synonymous	2.8239
ASM-1636	Octopus-Bimac	diversifying	1.32434
ASM-806	Octopus-Bimac	diversifying	0.82617
ASM-855	Octopus-Bimac	synonymous	0.797194
ASNA-1112	Octopus-Bimac	diversifying	0.765888
ASNA-331	Octopus-Bimac	diversifying	2.44085
ASNA-697	Octopus-Bimac	restorative	0.785105
ASPC1-1952	Octopus-Bimac	diversifying	34.5337
ASPC1-2132	Octopus-Bimac	diversifying	2.59959
ASPP-1185	Octopus-Bimac	synonymous	0.917547
ASPP-1226	Octopus-Bimac	diversifying	1.77297
ASPP-1319	Octopus-Bimac	diversifying	1.1682
ASPP-849	Octopus-Bimac	synonymous	0.436189
ASX-1020	Octopus-Bimac	synonymous	1.09061
ASX-1022	Octopus-Bimac	diversifying	40.8252
ASX-1460	Octopus-Bimac	diversifying	25.7566
ASX-1512	Octopus-Bimac	synonymous	8.00263
ASX-1558	Octopus-Bimac	diversifying	2.80036
AT5SL-797	Octopus-Bimac	diversifying	2.33341
ATAD1-305	Octopus-Bimac	diversifying	27.386
ATAD1-312	Octopus-Bimac	diversifying	1.01126
ATAD1-315	Octopus-Bimac	synonymous	1.29008
ATD2B-1815	Octopus-Bimac	synonymous	1.94132
ATF6B-1364	Octopus-Bimac	diversifying	5.06196
ATF6B-276	Octopus-Bimac	synonymous	2.27453
ATG13-1176	Octopus-Bimac	synonymous	14.6703
ATG13-473	Octopus-Bimac	diversifying	0.777137
ATG13-478	Octopus-Bimac	diversifying	2.99295
ATG13-569	Octopus-Bimac	diversifying	0.842794
ATG13-922	Octopus-Bimac	diversifying	7.04842
ATG5-420	Octopus-Bimac	synonymous	8.54707
ATG5-579	Octopus-Bimac	synonymous	1.7598
ATG9A-2100	Octopus-Bimac	synonymous	5.19677
ATNA-1191	Octopus-Bimac	synonymous	6.8935
ATNA-1746	Octopus-Bimac	synonymous	3.52523
ATNA-2152	Octopus-Bimac	diversifying	5.41423
ATNA-2182	Octopus-Bimac	diversifying	32.9442
ATNA-2824	Octopus-Bimac	diversifying	21.9742
ATNA-2857	Octopus-Bimac	diversifying	0.786712
ATNA-2874	Octopus-Bimac	synonymous	0.881191
ATP23-542	Octopus-Bimac	diversifying	2.70274
ATP23-570	Octopus-Bimac	synonymous	4.60956
ATP23-767	Octopus-Bimac	diversifying	5.00542
ATPA-1631	Octopus-Bimac	diversifying	0.347415
ATPA-1664	Octopus-Bimac	diversifying	2.28178
ATPA-300	Octopus-Bimac	synonymous	2.96807
ATX3-1046	Octopus-Bimac	diversifying	1.86095
ATX3-1072	Octopus-Bimac	diversifying	4.09031
ATX3-1075	Octopus-Bimac	diversifying	5.3238
ATX3-198	Octopus-Bimac	synonymous	5.15517
AUP1-1077	Octopus-Bimac	synonymous	2.87633
AUP1-571	Octopus-Bimac	diversifying	1.95466
AUP1-616	Octopus-Bimac	diversifying	5.5399
AVL9-1136	Octopus-Bimac	diversifying	11.5584
AVL9-1142	Octopus-Bimac	diversifying	1.84194
AVL9-1471	Octopus-Bimac	diversifying	2.65182
AVL9-1704	Octopus-Bimac	synonymous	1.00269
AVL9-1840	Octopus-Bimac	restorative	2.76285
AVL9-1880	Octopus-Bimac	restorative	2.3107
AVL9-2226	Octopus-Bimac	synonymous	3.46133
AVL9-2513	Octopus-Bimac	restorative	7.52616
AVL9-2514	Octopus-Bimac	synonymous	2.7399
AVL9-2992	Octopus-Bimac	diversifying	1.10244
AVL9-3014	Octopus-Bimac	diversifying	1.29035
AVL9-389	Octopus-Bimac	diversifying	9.97728
AVL9-659	Octopus-Bimac	diversifying	0.885509
AVL9-792	Octopus-Bimac	synonymous	3.19624
AVL9-862	Octopus-Bimac	diversifying	5.83183
BABA1-1180	Octopus-Bimac	diversifying	2.2352
BABA1-1181	Octopus-Bimac	diversifying	1.28158
BABA1-1214	Octopus-Bimac	diversifying	2.05977
BABA1-16	Octopus-Bimac	diversifying	1.7114
BABA1-508	Octopus-Bimac	diversifying	4.72813
BABA1-509	Octopus-Bimac	diversifying	3.36326
BABA1-779	Octopus-Bimac	diversifying	1.04341
BABA1-860	Octopus-Bimac	diversifying	1.23833
BACE1-519	Octopus-Bimac	diversifying	0.963885
BAP1-2311	Octopus-Bimac	diversifying	19.0807
BAP1-2315	Octopus-Bimac	diversifying	7.85971
BAP1-470	Octopus-Bimac	diversifying	1.4291
BCAT1-819	Octopus-Bimac	synonymous	4.31851
BCKD-746	Octopus-Bimac	diversifying	2.08792
BCKD-775	Octopus-Bimac	diversifying	6.2726
BICD1-1020	Octopus-Bimac	synonymous	0.720209
BICD1-1046	Octopus-Bimac	diversifying	1.6187
BICD1-1047	Octopus-Bimac	synonymous	44.8644
BICD1-1126	Octopus-Bimac	diversifying	0.677483
BICD1-1330	Octopus-Bimac	diversifying	2.50497
BICD1-1406	Octopus-Bimac	diversifying	3.29151
BICD1-1433	Octopus-Bimac	diversifying	1.16687
BICD1-154	Octopus-Bimac	diversifying	1.60818
BICD1-155	Octopus-Bimac	diversifying	9.22392
BICD1-1620	Octopus-Bimac	synonymous	1.54485
BICD1-1625	Octopus-Bimac	diversifying	15.4491
BICD1-1669	Octopus-Bimac	diversifying	1.25721
BICD1-1685	Octopus-Bimac	diversifying	3.18653
BICD1-1686	Octopus-Bimac	synonymous	3.422
BICD1-1692	Octopus-Bimac	synonymous	3.58323
BICD1-1702	Octopus-Bimac	diversifying	1.20524
BICD1-1944	Octopus-Bimac	synonymous	34.3516
BICD1-1992	Octopus-Bimac	synonymous	15.2463
BICD1-2002	Octopus-Bimac	diversifying	0.960534
BICD1-2044	Octopus-Bimac	diversifying	5.51217
BICD1-2045	Octopus-Bimac	diversifying	2.61493
BICD1-2048	Octopus-Bimac	diversifying	1.56382
BICD1-2208	Octopus-Bimac	synonymous	1.0546
BICD1-2367	Octopus-Bimac	synonymous	17.4626
BICD1-240	Octopus-Bimac	synonymous	1.87319
BICD1-2551	Octopus-Bimac	diversifying	32.9754
BICD1-2552	Octopus-Bimac	diversifying	16.7326
BICD1-2564	Octopus-Bimac	diversifying	35.1635
BICD1-2576	Octopus-Bimac	diversifying	0.928116
BICD1-2587	Octopus-Bimac	diversifying	48.4001
BICD1-2600	Octopus-Bimac	diversifying	4.83498
BICD1-2615	Octopus-Bimac	diversifying	1.54324
BICD1-482	Octopus-Bimac	diversifying	1.65041
BIRC6-14193	Octopus-Bimac	synonymous	5.35741
BIRC6-14826	Octopus-Bimac	synonymous	1.97279
BIRC6-14911	Octopus-Bimac	diversifying	2.61415
BL1S2-459	Octopus-Bimac	synonymous	0.459657
BL1S6-208	Octopus-Bimac	restorative	7.68587
BL1S6-316	Octopus-Bimac	diversifying	0.541484
BL1S6-566	Octopus-Bimac	diversifying	62.0038
BL1S6-585	Octopus-Bimac	synonymous	1.19462
BL1S6-586	Octopus-Bimac	diversifying	4.13512
BL1S6-588	Octopus-Bimac	synonymous	0.810604
BL1S6-593	Octopus-Bimac	diversifying	0.690894
BL1S6-666	Octopus-Bimac	synonymous	0.399204
BL1S6-772	Octopus-Bimac	diversifying	2.1638
BMI1-1110	Octopus-Bimac	synonymous	30.866
BMI1-1114	Octopus-Bimac	diversifying	3.89139
BMI1-1116	Octopus-Bimac	synonymous	1.87369
BMI1-1117	Octopus-Bimac	diversifying	38.0976
BMI1-1126	Octopus-Bimac	diversifying	8.93501
BMI1-248	Octopus-Bimac	restorative	2.88058
BMI1-311	Octopus-Bimac	diversifying	41.1286
BMI1-923	Octopus-Bimac	diversifying	39.7778
BMI1-976	Octopus-Bimac	diversifying	47.9002
BMPR2-3376	Octopus-Bimac	diversifying	13.409
BMT2-1113	Octopus-Bimac	synonymous	2.64486
BMT2-1514	Octopus-Bimac	diversifying	19.4367
BMT2-269	Octopus-Bimac	diversifying	18.3709
BMT2-485	Octopus-Bimac	diversifying	1.25745
BPNT1-505	Octopus-Bimac	diversifying	2.00791
BPNT1-568	Octopus-Bimac	restorative	8.97377
BPNT1-569	Octopus-Bimac	diversifying	7.12486
BPNT1-808	Octopus-Bimac	diversifying	1.00703
BRAF-1788	Octopus-Bimac	synonymous	4.84458
BRAF-1973	Octopus-Bimac	diversifying	1.83937
BRAF-2293	Octopus-Bimac	diversifying	3.38449
BROX-1018	Octopus-Bimac	diversifying	3.56487
BRPF1-2063	Octopus-Bimac	diversifying	3.89077
BRPF1-2148	Octopus-Bimac	synonymous	16.3108
BRPF1-2181	Octopus-Bimac	synonymous	3.55016
BRPF1-2686	Octopus-Bimac	diversifying	41.63
BTBD9-1235	Octopus-Bimac	diversifying	0.892266
BTBD9-1582	Octopus-Bimac	diversifying	2.32297
BTBD9-1630	Octopus-Bimac	diversifying	0.781642
BTBD9-1845	Octopus-Bimac	synonymous	1.11631
BTBD9-436	Octopus-Bimac	diversifying	1.95887
BTBD9-437	Octopus-Bimac	diversifying	1.63017
BTBD9-454	Octopus-Bimac	diversifying	17.4725
BTBD9-696	Octopus-Bimac	diversifying	2.40785
BTBDA-1043	Octopus-Bimac	diversifying	17.7324
BTBDA-1221	Octopus-Bimac	synonymous	1.90389
BTBDA-164	Octopus-Bimac	diversifying	1.88937
BTBDA-335	Octopus-Bimac	restorative	1.82286
BTBDA-478	Octopus-Bimac	diversifying	5.11198
BTBDA-484	Octopus-Bimac	diversifying	1.31861
BTBDA-493	Octopus-Bimac	diversifying	19.6998
BUCC-212	Octopus-Bimac	diversifying	0.236005
BUCC-71	Octopus-Bimac	diversifying	0.535276
BYST-1223	Octopus-Bimac	diversifying	2.34753
BZW1-1253	Octopus-Bimac	diversifying	0.781567
BZW1-1327	Octopus-Bimac	diversifying	2.29077
C170B-2373	Octopus-Bimac	synonymous	2.22899
C170B-4999	Octopus-Bimac	diversifying	23.9503
C170B-5009	Octopus-Bimac	diversifying	12.7749
C170B-5135	Octopus-Bimac	diversifying	2.72792
C43BP-117	Octopus-Bimac	synonymous	2.34634
C43BP-1361	Octopus-Bimac	diversifying	4.52111
C43BP-158	Octopus-Bimac	diversifying	3.55059
C43BP-159	Octopus-Bimac	synonymous	28.6146
C43BP-1919	Octopus-Bimac	diversifying	3.45477
C43BP-1928	Octopus-Bimac	diversifying	7.33349
C43BP-687	Octopus-Bimac	synonymous	2.39036
C560-300	Octopus-Bimac	synonymous	1.81406
CA043-491	Octopus-Bimac	diversifying	5.87101
CA043-788	Octopus-Bimac	diversifying	12.6379
CA043-789	Octopus-Bimac	synonymous	22.1458
CABIN-2589	Octopus-Bimac	synonymous	11.7427
CABIN-3045	Octopus-Bimac	synonymous	4.63613
CABIN-3756	Octopus-Bimac	synonymous	3.32116
CABIN-3914	Octopus-Bimac	diversifying	35.7993
CABIN-3922	Octopus-Bimac	diversifying	20.817
CABIN-3932	Octopus-Bimac	diversifying	42.3061
CABIN-3954	Octopus-Bimac	synonymous	2.55531
CABIN-3962	Octopus-Bimac	diversifying	2.5713
CABIN-4038	Octopus-Bimac	synonymous	4.17209
CABIN-4135	Octopus-Bimac	diversifying	10.2066
CABIN-4141	Octopus-Bimac	diversifying	2.90075
CABIN-4432	Octopus-Bimac	restorative	1.40023
CABIN-4738	Octopus-Bimac	restorative	7.90884
CABIN-4757	Octopus-Bimac	diversifying	3.32204
CABIN-4771	Octopus-Bimac	diversifying	2.14628
CABIN-4776	Octopus-Bimac	synonymous	2.73399
CABIN-4777	Octopus-Bimac	diversifying	26.3056
CABIN-4778	Octopus-Bimac	diversifying	14.4262
CABIN-4831	Octopus-Bimac	diversifying	2.10438
CABIN-4832	Octopus-Bimac	diversifying	2.36898
CABIN-4843	Octopus-Bimac	restorative	4.06695
CABIN-4848	Octopus-Bimac	synonymous	6.32751
CABIN-4876	Octopus-Bimac	diversifying	8.55745
CABIN-6007	Octopus-Bimac	diversifying	5.69235
CABIN-6422	Octopus-Bimac	diversifying	1.25217
CABIN-6431	Octopus-Bimac	diversifying	1.26636
CABIN-6455	Octopus-Bimac	diversifying	11.7423
CABIN-6456	Octopus-Bimac	synonymous	25.9627
CABIN-6904	Octopus-Bimac	diversifying	1.4058
CABIN-6905	Octopus-Bimac	diversifying	22.8651
CABIN-7080	Octopus-Bimac	synonymous	6.16807
CABIN-7164	Octopus-Bimac	diversifying	9.69817
CABIN-7207	Octopus-Bimac	diversifying	22.6774
CACB2-1259	Octopus-Bimac	diversifying	3.20045
CACB2-1263	Octopus-Bimac	synonymous	4.47868
CACB2-1600	Octopus-Bimac	diversifying	3.45429
CACB2-1793	Octopus-Bimac	diversifying	12.5886
CACB2-485	Octopus-Bimac	restorative	1.3397
CACL1-1143	Octopus-Bimac	synonymous	4.20839
CACL1-1148	Octopus-Bimac	diversifying	6.07671
CACL1-1154	Octopus-Bimac	diversifying	0.762413
CACL1-871	Octopus-Bimac	restorative	2.97326
CACL1-872	Octopus-Bimac	diversifying	1.71586
CAND1-1149	Octopus-Bimac	synonymous	1.34423
CAND1-1197	Octopus-Bimac	synonymous	4.36949
CAND1-1759	Octopus-Bimac	diversifying	1.78398
CAND1-2138	Octopus-Bimac	diversifying	4.11709
CAND1-2343	Octopus-Bimac	synonymous	2.1816
CAND1-2628	Octopus-Bimac	synonymous	2.31923
CAND1-2637	Octopus-Bimac	synonymous	18.6379
CAND1-2799	Octopus-Bimac	synonymous	4.57438
CAND1-2841	Octopus-Bimac	synonymous	2.18758
CAND1-3085	Octopus-Bimac	diversifying	29.2184
CAND1-335	Octopus-Bimac	diversifying	1.20175
CAND1-3467	Octopus-Bimac	diversifying	4.01157
CAND1-363	Octopus-Bimac	diversifying	10.9579
CAND1-3685	Octopus-Bimac	diversifying	0.829342
CAND1-3735	Octopus-Bimac	synonymous	23.2335
CAND1-3740	Octopus-Bimac	diversifying	1.40235
CAND1-434	Octopus-Bimac	diversifying	14.5349
CAND1-435	Octopus-Bimac	synonymous	19.6123
CAND1-436	Octopus-Bimac	diversifying	9.64542
CAND1-445	Octopus-Bimac	diversifying	25.5227
CAPS1-1906	Octopus-Bimac	diversifying	0.640628
CAPS1-1910	Octopus-Bimac	diversifying	0.873629
CAPS1-2018	Octopus-Bimac	diversifying	1.88567
CAPS1-2768	Octopus-Bimac	diversifying	2.71386
CAPS1-2780	Octopus-Bimac	diversifying	3.06119
CAPS1-2808	Octopus-Bimac	synonymous	1.0939
CAPS1-2841	Octopus-Bimac	synonymous	1.74856
CAPS1-2878	Octopus-Bimac	diversifying	1.27149
CAPS1-3020	Octopus-Bimac	diversifying	0.751507
CAPS1-3436	Octopus-Bimac	diversifying	1.30705
CAPS1-3462	Octopus-Bimac	synonymous	0.507688
CAPS1-3558	Octopus-Bimac	synonymous	4.07122
CAPS1-3565	Octopus-Bimac	diversifying	18.5239
CAPS1-3599	Octopus-Bimac	diversifying	1.45298
CAPS1-3614	Octopus-Bimac	diversifying	1.53799
CAPS1-3716	Octopus-Bimac	diversifying	1.00174
CAPS1-3730	Octopus-Bimac	diversifying	27.0589
CAPS1-3763	Octopus-Bimac	diversifying	3.15853
CAPS1-3764	Octopus-Bimac	diversifying	0.834671
CARM1-1062	Octopus-Bimac	diversifying	9.94428
CARM1-1063	Octopus-Bimac	diversifying	7.10114
CATA-1385	Octopus-Bimac	diversifying	1.83473
CATA-235	Octopus-Bimac	diversifying	7.62581
CATA-562	Octopus-Bimac	diversifying	12.4286
CATIP-1093	Octopus-Bimac	diversifying	4.37683
CATIP-1112	Octopus-Bimac	diversifying	4.12615
CATIP-1141	Octopus-Bimac	diversifying	2.17241
CATIP-944	Octopus-Bimac	diversifying	1.84233
CB043-1219	Octopus-Bimac	diversifying	9.59741
CB043-938	Octopus-Bimac	diversifying	3.34886
CB043-956	Octopus-Bimac	diversifying	3.72024
CBR1-642	Octopus-Bimac	synonymous	7.0567
CBS-1783	Octopus-Bimac	restorative	1.29614
CC132-1491	Octopus-Bimac	synonymous	2.61244
CC132-2471	Octopus-Bimac	diversifying	10.1029
CC132-2476	Octopus-Bimac	diversifying	22.9317
CC132-2504	Octopus-Bimac	diversifying	12.6248
CC132-2581	Octopus-Bimac	diversifying	13.5223
CC132-2582	Octopus-Bimac	diversifying	2.07555
CC132-2595	Octopus-Bimac	synonymous	3.3187
CC132-2818	Octopus-Bimac	diversifying	15.0277
CC132-349	Octopus-Bimac	diversifying	2.28693
CC142-1312	Octopus-Bimac	diversifying	1.91244
CC142-1492	Octopus-Bimac	diversifying	3.20027
CC142-1578	Octopus-Bimac	synonymous	5.53228
CC142-1666	Octopus-Bimac	diversifying	12.2155
CC142-1756	Octopus-Bimac	diversifying	16.9287
CC142-1783	Octopus-Bimac	diversifying	2.45302
CC142-2235	Octopus-Bimac	synonymous	8.6781
CC142-2429	Octopus-Bimac	diversifying	2.25898
CC142-3049	Octopus-Bimac	diversifying	40.5101
CC142-3057	Octopus-Bimac	synonymous	9.81317
CC142-3060	Octopus-Bimac	synonymous	1.01955
CC142-3074	Octopus-Bimac	diversifying	2.34609
CC142-3077	Octopus-Bimac	diversifying	39.1474
CC142-3169	Octopus-Bimac	diversifying	2.55645
CC142-567	Octopus-Bimac	diversifying	10.5265
CC142-632	Octopus-Bimac	restorative	1.67098
CC142-648	Octopus-Bimac	synonymous	3.6332
CC142-651	Octopus-Bimac	synonymous	7.4501
CC149-1083	Octopus-Bimac	synonymous	11.2598
CC149-1188	Octopus-Bimac	synonymous	12.0641
CC149-1446	Octopus-Bimac	synonymous	5.66216
CC149-1500	Octopus-Bimac	synonymous	11.8506
CC149-1503	Octopus-Bimac	synonymous	6.54915
CC149-1504	Octopus-Bimac	restorative	80.0169
CC149-1518	Octopus-Bimac	synonymous	2.67921
CC149-1545	Octopus-Bimac	synonymous	19.4201
CC149-1578	Octopus-Bimac	synonymous	1.6866
CC149-410	Octopus-Bimac	diversifying	2.09201
CC149-412	Octopus-Bimac	diversifying	1.2612
CC149-764	Octopus-Bimac	diversifying	6.73973
CC149-849	Octopus-Bimac	synonymous	1.73986
CC171-1729	Octopus-Bimac	diversifying	1.9439
CC171-1730	Octopus-Bimac	diversifying	9.80633
CC171-1737	Octopus-Bimac	synonymous	2.6397
CC171-2231	Octopus-Bimac	diversifying	5.36874
CC171-2498	Octopus-Bimac	diversifying	25.0583
CC171-2499	Octopus-Bimac	synonymous	6.6043
CC171-2501	Octopus-Bimac	diversifying	8.89241
CC171-2603	Octopus-Bimac	restorative	8.4595
CC171-2614	Octopus-Bimac	restorative	31.3574
CC171-2626	Octopus-Bimac	diversifying	20.679
CC171-2764	Octopus-Bimac	diversifying	10.2507
CC171-3070	Octopus-Bimac	diversifying	2.35043
CC171-3118	Octopus-Bimac	diversifying	2.42316
CC171-3310	Octopus-Bimac	diversifying	1.33606
CC171-3681	Octopus-Bimac	synonymous	8.58732
CC171-3683	Octopus-Bimac	diversifying	7.48246
CC171-3856	Octopus-Bimac	diversifying	1.0509
CC171-3891	Octopus-Bimac	synonymous	1.39978
CC171-3902	Octopus-Bimac	diversifying	0.993497
CCD22-590	Octopus-Bimac	diversifying	1.63865
CCD47-1199	Octopus-Bimac	diversifying	1.02322
CCD47-195	Octopus-Bimac	synonymous	3.33785
CCD47-258	Octopus-Bimac	synonymous	1.33007
CCD47-478	Octopus-Bimac	diversifying	0.850154
CCD47-483	Octopus-Bimac	synonymous	0.589437
CCD47-952	Octopus-Bimac	diversifying	0.591113
CCD51-718	Octopus-Bimac	diversifying	2.36401
CCD92-174	Octopus-Bimac	synonymous	0.801876
CCD92-389	Octopus-Bimac	diversifying	0.590178
CCD97-1229	Octopus-Bimac	diversifying	5.04057
CCNI-620	Octopus-Bimac	restorative	12.9535
CCNI-681	Octopus-Bimac	synonymous	2.82613
CCZ1-1310	Octopus-Bimac	diversifying	1.94938
CCZ1-1365	Octopus-Bimac	synonymous	1.68484
CCZ1-724	Octopus-Bimac	diversifying	2.88855
CCZ1-731	Octopus-Bimac	diversifying	5.24331
CCZ1-865	Octopus-Bimac	diversifying	34.0254
CCZ1-892	Octopus-Bimac	diversifying	3.57947
CDK5-739	Octopus-Bimac	diversifying	1.87281
CDK8-1448	Octopus-Bimac	diversifying	23.402
CDK8-684	Octopus-Bimac	synonymous	2.66411
CDK8-913	Octopus-Bimac	diversifying	1.25503
CDKAL-1207	Octopus-Bimac	diversifying	10.518
CDKAL-1286	Octopus-Bimac	diversifying	13.1135
CDKAL-183	Octopus-Bimac	synonymous	9.88
CDKAL-341	Octopus-Bimac	diversifying	6.86736
CDKAL-915	Octopus-Bimac	synonymous	19.0562
CDO1-242	Octopus-Bimac	diversifying	2.36581
CDO1-618	Octopus-Bimac	diversifying	0.826471
CDO1-637	Octopus-Bimac	diversifying	0.503693
CDO1-855	Octopus-Bimac	synonymous	0.479861
CEG1A-208	Octopus-Bimac	diversifying	9.28383
CERKL-1497	Octopus-Bimac	synonymous	5.50327
CERKL-2001	Octopus-Bimac	synonymous	3.12511
CG050-1402	Octopus-Bimac	diversifying	0.378304
CG050-308	Octopus-Bimac	diversifying	0.967102
CG050-309	Octopus-Bimac	synonymous	2.9785
CG050-315	Octopus-Bimac	synonymous	0.547259
CG050-48	Octopus-Bimac	synonymous	0.537775
CG050-515	Octopus-Bimac	diversifying	2.10835
CHD1L-1038	Octopus-Bimac	synonymous	5.16393
CHD1L-1731	Octopus-Bimac	synonymous	2.49549
CHD1L-1954	Octopus-Bimac	diversifying	1.76427
CHD1L-2035	Octopus-Bimac	diversifying	2.05186
CHD1L-3147	Octopus-Bimac	synonymous	42.9441
CHD1L-3156	Octopus-Bimac	synonymous	12.3824
CHD1L-3157	Octopus-Bimac	diversifying	22.8485
CHD1L-3312	Octopus-Bimac	synonymous	2.30314
CHIN-739	Octopus-Bimac	diversifying	0.875473
CHMP3-413	Octopus-Bimac	diversifying	0.900631
CHMP3-687	Octopus-Bimac	synonymous	4.35054
CHMP3-816	Octopus-Bimac	synonymous	14.1819
CHMP3-828	Octopus-Bimac	synonymous	6.03187
CIA30-840	Octopus-Bimac	synonymous	4.7804
CIAO1-550	Octopus-Bimac	diversifying	4.46551
CIAO1-865	Octopus-Bimac	diversifying	1.63497
CIAO1-975	Octopus-Bimac	synonymous	3.21742
CJ076-296	Octopus-Bimac	diversifying	1.96921
CJ076-873	Octopus-Bimac	synonymous	1.48444
CK5P1-1002	Octopus-Bimac	synonymous	2.58306
CK5P1-1175	Octopus-Bimac	diversifying	19.4221
CK5P1-1176	Octopus-Bimac	synonymous	25.0399
CK5P3-345	Octopus-Bimac	synonymous	1.5941
CL004-921	Octopus-Bimac	synonymous	1.35553
CL16A-124	Octopus-Bimac	diversifying	1.07339
CLCN3-1711	Octopus-Bimac	diversifying	1.44268
CLCN3-2127	Octopus-Bimac	synonymous	1.58815
CLCN3-2251	Octopus-Bimac	diversifying	3.48487
CLCN3-2525	Octopus-Bimac	diversifying	0.482249
CLCN3-2527	Octopus-Bimac	diversifying	82.5067
CLH1-1045	Octopus-Bimac	diversifying	0.737465
CLH1-1046	Octopus-Bimac	diversifying	0.482858
CLH1-1161	Octopus-Bimac	synonymous	41.5027
CLH1-1182	Octopus-Bimac	synonymous	8.58767
CLH1-1216	Octopus-Bimac	diversifying	17.4952
CLH1-1217	Octopus-Bimac	diversifying	0.869758
CLH1-1245	Octopus-Bimac	synonymous	3.12921
CLH1-1366	Octopus-Bimac	diversifying	1.08906
CLH1-1379	Octopus-Bimac	diversifying	2.30583
CLH1-1380	Octopus-Bimac	synonymous	0.985217
CLH1-217	Octopus-Bimac	diversifying	3.14701
CLH1-218	Octopus-Bimac	diversifying	6.20073
CLH1-226	Octopus-Bimac	diversifying	4.52598
CLH1-2272	Octopus-Bimac	diversifying	0.669577
CLH1-2634	Octopus-Bimac	synonymous	16.2775
CLH1-2648	Octopus-Bimac	diversifying	3.27611
CLH1-2649	Octopus-Bimac	synonymous	19.0997
CLH1-2840	Octopus-Bimac	diversifying	0.626753
CLH1-2873	Octopus-Bimac	diversifying	0.437222
CLH1-2891	Octopus-Bimac	diversifying	0.603546
CLH1-2895	Octopus-Bimac	synonymous	2.21991
CLH1-2932	Octopus-Bimac	diversifying	0.699586
CLH1-299	Octopus-Bimac	diversifying	0.894214
CLH1-300	Octopus-Bimac	synonymous	2.38361
CLH1-3086	Octopus-Bimac	diversifying	4.10304
CLH1-3112	Octopus-Bimac	diversifying	0.626313
CLH1-3113	Octopus-Bimac	diversifying	34.0357
CLH1-3209	Octopus-Bimac	diversifying	17.4164
CLH1-3285	Octopus-Bimac	synonymous	1.01566
CLH1-3286	Octopus-Bimac	diversifying	0.918271
CLH1-3306	Octopus-Bimac	synonymous	4.08458
CLH1-3329	Octopus-Bimac	diversifying	75.1859
CLH1-3441	Octopus-Bimac	synonymous	0.582753
CLH1-3525	Octopus-Bimac	synonymous	0.887852
CLH1-3532	Octopus-Bimac	diversifying	0.830484
CLH1-3551	Octopus-Bimac	diversifying	0.680458
CLH1-3618	Octopus-Bimac	synonymous	0.520005
CLH1-3624	Octopus-Bimac	synonymous	0.465476
CLH1-3708	Octopus-Bimac	synonymous	1.06737
CLH1-376	Octopus-Bimac	diversifying	1.49643
CLH1-3761	Octopus-Bimac	diversifying	9.78808
CLH1-3764	Octopus-Bimac	diversifying	5.72215
CLH1-3767	Octopus-Bimac	diversifying	29.3217
CLH1-3789	Octopus-Bimac	synonymous	2.29473
CLH1-3845	Octopus-Bimac	diversifying	0.383923
CLH1-3846	Octopus-Bimac	synonymous	5.73025
CLH1-3860	Octopus-Bimac	diversifying	0.491621
CLH1-3939	Octopus-Bimac	synonymous	19.2256
CLH1-4019	Octopus-Bimac	diversifying	0.963916
CLH1-4029	Octopus-Bimac	synonymous	0.416095
CLH1-4116	Octopus-Bimac	synonymous	1.72681
CLH1-4380	Octopus-Bimac	synonymous	0.992302
CLH1-4449	Octopus-Bimac	synonymous	0.830897
CLH1-4530	Octopus-Bimac	synonymous	2.69253
CLH1-4583	Octopus-Bimac	diversifying	3.38331
CLH1-4697	Octopus-Bimac	diversifying	0.931213
CLH1-4712	Octopus-Bimac	diversifying	2.75069
CLH1-4724	Octopus-Bimac	diversifying	0.528632
CLH1-4732	Octopus-Bimac	restorative	1.13148
CLH1-4737	Octopus-Bimac	synonymous	0.870785
CLH1-4749	Octopus-Bimac	synonymous	0.693766
CLH1-4761	Octopus-Bimac	synonymous	0.650818
CLH1-4768	Octopus-Bimac	diversifying	0.64423
CLH1-4823	Octopus-Bimac	diversifying	5.88128
CLH1-4852	Octopus-Bimac	diversifying	0.681389
CLH1-4934	Octopus-Bimac	diversifying	1.52031
CLH1-4959	Octopus-Bimac	synonymous	3.60861
CLH1-4966	Octopus-Bimac	diversifying	3.4872
CLH1-4968	Octopus-Bimac	synonymous	55.1746
CLH1-4969	Octopus-Bimac	diversifying	12.815
CLH1-4985	Octopus-Bimac	diversifying	0.431143
CLH1-4992	Octopus-Bimac	synonymous	3.62804
CLH1-5015	Octopus-Bimac	diversifying	1.73665
CLH1-5017	Octopus-Bimac	diversifying	79.3706
CLH1-5056	Octopus-Bimac	diversifying	22.0883
CLH1-5062	Octopus-Bimac	diversifying	59.6284
CLH1-630	Octopus-Bimac	synonymous	12.1839
CLH1-748	Octopus-Bimac	diversifying	42.6822
CLIC2-345	Octopus-Bimac	synonymous	1.1312
CLP1-837	Octopus-Bimac	diversifying	12.6329
CLPT1-1230	Octopus-Bimac	synonymous	1.73158
CLPT1-1320	Octopus-Bimac	diversifying	7.14776
CLPT1-1747	Octopus-Bimac	diversifying	1.36805
CLPT1-94	Octopus-Bimac	diversifying	5.56967
CLYBL-345	Octopus-Bimac	synonymous	1.25704
CMTR1-2044	Octopus-Bimac	diversifying	15.8869
CMTR1-2319	Octopus-Bimac	synonymous	12.8428
CMTR1-2585	Octopus-Bimac	restorative	18.485
CMTR1-2593	Octopus-Bimac	diversifying	1.97154
CMTR1-2662	Octopus-Bimac	diversifying	2.52381
CMTR1-976	Octopus-Bimac	diversifying	3.60357
CNDP2-1169	Octopus-Bimac	diversifying	2.45965
CNO10-1013	Octopus-Bimac	diversifying	3.46656
CNO10-1362	Octopus-Bimac	synonymous	4.19104
CNO10-1555	Octopus-Bimac	restorative	1.34663
CNO10-1752	Octopus-Bimac	synonymous	3.72269
CNO10-1753	Octopus-Bimac	diversifying	2.78229
CNO10-2255	Octopus-Bimac	diversifying	1.36701
CNO10-407	Octopus-Bimac	diversifying	2.76547
CNO10-445	Octopus-Bimac	diversifying	11.1729
CNO10-711	Octopus-Bimac	synonymous	3.28526
CNO10-820	Octopus-Bimac	diversifying	2.01163
CNOT1-2341	Octopus-Bimac	diversifying	1.1396
CNOT1-2687	Octopus-Bimac	diversifying	4.51019
CNOT1-2979	Octopus-Bimac	synonymous	2.62992
CNOT1-3355	Octopus-Bimac	diversifying	3.57774
CNOT1-3356	Octopus-Bimac	diversifying	17.4212
CNOT1-3358	Octopus-Bimac	diversifying	14.7748
CNOT1-3362	Octopus-Bimac	diversifying	31.9659
CNOT1-3364	Octopus-Bimac	diversifying	9.86894
CNOT1-3365	Octopus-Bimac	diversifying	3.14967
CNOT1-3405	Octopus-Bimac	synonymous	4.69018
CNOT1-3433	Octopus-Bimac	diversifying	12.0901
CNOT1-3465	Octopus-Bimac	synonymous	4.37117
CNOT1-3797	Octopus-Bimac	diversifying	2.3324
CNOT1-3880	Octopus-Bimac	diversifying	2.94986
CNOT1-3888	Octopus-Bimac	synonymous	27.074
CNOT1-3933	Octopus-Bimac	synonymous	10.5425
CNOT1-3945	Octopus-Bimac	synonymous	3.31495
CNOT1-3946	Octopus-Bimac	diversifying	2.06912
CNOT1-4218	Octopus-Bimac	synonymous	4.29671
CNOT1-4345	Octopus-Bimac	diversifying	0.9173
CNOT1-4396	Octopus-Bimac	diversifying	5.7233
CNOT1-4397	Octopus-Bimac	diversifying	4.39836
CNOT1-4398	Octopus-Bimac	synonymous	6.74165
CNOT1-4442	Octopus-Bimac	diversifying	1.28801
CNOT1-4443	Octopus-Bimac	synonymous	3.93374
CNOT1-4453	Octopus-Bimac	restorative	5.17993
CNOT1-4454	Octopus-Bimac	diversifying	1.11172
CNOT1-4828	Octopus-Bimac	diversifying	5.08758
CNOT1-4990	Octopus-Bimac	diversifying	2.25316
CNOT1-5053	Octopus-Bimac	diversifying	1.25686
CNOT1-5271	Octopus-Bimac	synonymous	2.85896
CNOT1-5537	Octopus-Bimac	diversifying	2.79826
CNOT1-5905	Octopus-Bimac	diversifying	4.28761
CNOT1-6057	Octopus-Bimac	synonymous	5.87848
CNOT1-6665	Octopus-Bimac	diversifying	5.06921
CNOT1-6678	Octopus-Bimac	synonymous	41.1639
CNOT1-6915	Octopus-Bimac	synonymous	1.94001
CNOT1-6922	Octopus-Bimac	restorative	2.90369
CNOT1-7142	Octopus-Bimac	restorative	9.61081
CNOT1-7212	Octopus-Bimac	diversifying	2.71449
CNOT1-7213	Octopus-Bimac	diversifying	1.21962
CNOT1-7373	Octopus-Bimac	diversifying	3.17498
CNOT1-7680	Octopus-Bimac	synonymous	4.54284
CNOT1-7800	Octopus-Bimac	synonymous	4.80286
CNOT1-7896	Octopus-Bimac	synonymous	2.09073
CNOT1-7967	Octopus-Bimac	diversifying	10.633
CNOT1-8366	Octopus-Bimac	diversifying	12.7371
CNOT1-8368	Octopus-Bimac	diversifying	48.7282
CNOT1-8369	Octopus-Bimac	diversifying	4.27256
CNOT1-8389	Octopus-Bimac	diversifying	4.13199
CNOT1-8485	Octopus-Bimac	diversifying	2.45594
CNOT1-8575	Octopus-Bimac	diversifying	8.27325
CNOT1-8715	Octopus-Bimac	synonymous	0.709568
CNOT1-8770	Octopus-Bimac	diversifying	0.877185
CNOT1-8826	Octopus-Bimac	synonymous	5.02976
CNOT1-8836	Octopus-Bimac	diversifying	19.2951
CNOT1-8952	Octopus-Bimac	diversifying	16.2762
CNOT1-8978	Octopus-Bimac	diversifying	1.8995
CNOT1-8986	Octopus-Bimac	diversifying	1.29693
CNOT1-9030	Octopus-Bimac	diversifying	9.0646
CNOT1-9031	Octopus-Bimac	diversifying	3.65685
CNOT1-9165	Octopus-Bimac	synonymous	0.684962
CNOT1-9425	Octopus-Bimac	diversifying	1.08922
CNOT1-9430	Octopus-Bimac	diversifying	1.77831
CNOT2-1322	Octopus-Bimac	diversifying	1.05491
CNOT7-1007	Octopus-Bimac	diversifying	7.65695
CNOT7-1010	Octopus-Bimac	diversifying	2.75706
CNOT7-1017	Octopus-Bimac	synonymous	0.553225
CNOT7-1019	Octopus-Bimac	diversifying	14.3711
CNOT7-1056	Octopus-Bimac	synonymous	3.9005
CNOT7-1223	Octopus-Bimac	diversifying	3.44048
CNOT7-1226	Octopus-Bimac	diversifying	3.82893
CNOT7-1234	Octopus-Bimac	diversifying	0.578296
CNOT7-1254	Octopus-Bimac	synonymous	1.92974
CNOT7-1310	Octopus-Bimac	diversifying	11.7732
CNOT7-1313	Octopus-Bimac	diversifying	2.89215
CNOT7-1314	Octopus-Bimac	synonymous	0.750278
CNOT7-1384	Octopus-Bimac	diversifying	0.928585
CNOT7-1396	Octopus-Bimac	diversifying	6.49995
CNOT7-1397	Octopus-Bimac	diversifying	13.8487
CNOT7-1462	Octopus-Bimac	diversifying	12.873
CNOT7-1513	Octopus-Bimac	diversifying	0.993977
CNOT7-1543	Octopus-Bimac	diversifying	1.60432
CNOT7-478	Octopus-Bimac	diversifying	3.80794
CNOT7-634	Octopus-Bimac	diversifying	4.75534
CNOT7-637	Octopus-Bimac	diversifying	1.42398
CNOT7-723	Octopus-Bimac	synonymous	1.72568
CNOT7-839	Octopus-Bimac	diversifying	1.08241
CNOT7-993	Octopus-Bimac	synonymous	10.3509
CO4A2-1509	Octopus-Bimac	synonymous	0.868937
CO4A2-4734	Octopus-Bimac	synonymous	5.0034
CO4A2-4785	Octopus-Bimac	synonymous	1.9159
COASY-1080	Octopus-Bimac	synonymous	17.9869
COASY-1083	Octopus-Bimac	synonymous	3.19029
COASY-1088	Octopus-Bimac	diversifying	1.20066
COASY-1207	Octopus-Bimac	diversifying	5.46711
COASY-1310	Octopus-Bimac	diversifying	1.74459
COASY-1512	Octopus-Bimac	synonymous	0.729325
COASY-1530	Octopus-Bimac	synonymous	18.81
COASY-802	Octopus-Bimac	diversifying	2.93839
COASY-878	Octopus-Bimac	diversifying	1.11128
COASY-888	Octopus-Bimac	synonymous	4.45182
COASY-952	Octopus-Bimac	diversifying	4.19363
COASY-969	Octopus-Bimac	synonymous	1.24671
COBA1-1040	Octopus-Bimac	diversifying	27.1853
COBA1-2208	Octopus-Bimac	synonymous	7.53265
COE3-1186	Octopus-Bimac	diversifying	2.35515
COE3-323	Octopus-Bimac	diversifying	13.9147
COE3-804	Octopus-Bimac	diversifying	12.3355
COG1-1118	Octopus-Bimac	diversifying	2.40463
COG1-1130	Octopus-Bimac	diversifying	4.82324
COG1-1155	Octopus-Bimac	synonymous	27.8895
COG1-1163	Octopus-Bimac	diversifying	4.53501
COG1-1546	Octopus-Bimac	diversifying	5.13277
COG1-197	Octopus-Bimac	diversifying	1.56931
COG1-1983	Octopus-Bimac	synonymous	8.03306
COG1-200	Octopus-Bimac	diversifying	12.5674
COG1-2220	Octopus-Bimac	synonymous	1.48503
COG1-2349	Octopus-Bimac	synonymous	4.20628
COG1-2414	Octopus-Bimac	diversifying	68.9283
COG2-1148	Octopus-Bimac	diversifying	26.5695
COG2-1366	Octopus-Bimac	diversifying	2.56554
COG3-1020	Octopus-Bimac	synonymous	2.59008
COG3-1138	Octopus-Bimac	diversifying	11.74
COG3-1218	Octopus-Bimac	synonymous	16.9091
COG3-1475	Octopus-Bimac	diversifying	1.71422
COG3-2104	Octopus-Bimac	diversifying	1.9653
COG3-2183	Octopus-Bimac	diversifying	20.2315
COG5-1042	Octopus-Bimac	diversifying	6.61064
COG5-1459	Octopus-Bimac	diversifying	8.39438
COG5-2375	Octopus-Bimac	restorative	3.22683
COG5-409	Octopus-Bimac	diversifying	1.5146
COG5-663	Octopus-Bimac	synonymous	11.3571
COG5-679	Octopus-Bimac	diversifying	5.66608
COG5-704	Octopus-Bimac	diversifying	24.4775
COG5-716	Octopus-Bimac	diversifying	1.11435
COG6-1399	Octopus-Bimac	diversifying	5.35304
COG6-539	Octopus-Bimac	diversifying	1.73847
COG7-1042	Octopus-Bimac	diversifying	3.92402
COG7-1094	Octopus-Bimac	diversifying	5.13447
COG7-1291	Octopus-Bimac	diversifying	4.36623
COG7-1293	Octopus-Bimac	synonymous	4.18527
COG7-1790	Octopus-Bimac	diversifying	2.16031
COG7-1802	Octopus-Bimac	diversifying	4.64463
COG7-2177	Octopus-Bimac	diversifying	1.77413
COG7-2210	Octopus-Bimac	diversifying	0.881797
COG7-930	Octopus-Bimac	synonymous	4.02353
COG8-1262	Octopus-Bimac	diversifying	1.0873
COG8-512	Octopus-Bimac	diversifying	2.64224
COMD8-547	Octopus-Bimac	diversifying	1.36722
COPB2-1370	Octopus-Bimac	diversifying	0.922138
COPB2-1431	Octopus-Bimac	synonymous	2.16108
COPB2-1480	Octopus-Bimac	restorative	6.09386
COPB2-1613	Octopus-Bimac	diversifying	2.0319
COPB2-1690	Octopus-Bimac	diversifying	24.49
COPB2-2000	Octopus-Bimac	diversifying	16.8852
COPB2-2184	Octopus-Bimac	synonymous	1.02185
COPB2-2230	Octopus-Bimac	diversifying	0.874637
COPB2-2513	Octopus-Bimac	restorative	1.81003
COPB2-365	Octopus-Bimac	diversifying	1.78996
COPB2-368	Octopus-Bimac	diversifying	0.74077
COPB2-947	Octopus-Bimac	diversifying	1.9885
COR1C-189	Octopus-Bimac	synonymous	7.29981
COR1C-190	Octopus-Bimac	diversifying	13.8485
COR1C-221	Octopus-Bimac	diversifying	0.747365
COR1C-352	Octopus-Bimac	diversifying	0.503052
COR1C-588	Octopus-Bimac	synonymous	0.454679
CP062-1128	Octopus-Bimac	synonymous	2.60269
CP062-1134	Octopus-Bimac	synonymous	2.511
CP062-1610	Octopus-Bimac	diversifying	1.86477
CP062-1612	Octopus-Bimac	diversifying	3.06816
CP062-1636	Octopus-Bimac	diversifying	24.3552
CP062-1794	Octopus-Bimac	synonymous	1.78063
CP062-1851	Octopus-Bimac	synonymous	2.05354
CP062-1859	Octopus-Bimac	diversifying	1.62161
CP062-1868	Octopus-Bimac	diversifying	1.26042
CP062-1883	Octopus-Bimac	diversifying	8.00485
CP062-1918	Octopus-Bimac	diversifying	5.0925
CP062-1921	Octopus-Bimac	diversifying	1.93976
CP062-1922	Octopus-Bimac	diversifying	1.66606
CP062-2019	Octopus-Bimac	synonymous	1.44342
CP062-2038	Octopus-Bimac	diversifying	3.9772
CP062-2426	Octopus-Bimac	diversifying	6.3555
CP062-2473	Octopus-Bimac	diversifying	2.93817
CP062-2474	Octopus-Bimac	restorative	4.18169
CP062-2783	Octopus-Bimac	diversifying	10.6562
CP062-2784	Octopus-Bimac	synonymous	8.1436
CP062-458	Octopus-Bimac	diversifying	6.8432
CP062-459	Octopus-Bimac	synonymous	4.73564
CP062-777	Octopus-Bimac	synonymous	1.55479
CP062-971	Octopus-Bimac	diversifying	10.1338
CP070-494	Octopus-Bimac	diversifying	4.05541
CP070-642	Octopus-Bimac	synonymous	23.5244
CP070-649	Octopus-Bimac	diversifying	2.26821
CP070-757	Octopus-Bimac	diversifying	1.91814
CP070-765	Octopus-Bimac	synonymous	1.51667
CP070-775	Octopus-Bimac	diversifying	2.25571
CPNE8-281	Octopus-Bimac	diversifying	2.40099
CPNE8-631	Octopus-Bimac	diversifying	17.7772
CPSF6-1822	Octopus-Bimac	diversifying	11.6542
CQ059-1238	Octopus-Bimac	diversifying	1.50009
CQ059-1315	Octopus-Bimac	diversifying	1.43385
CQ059-142	Octopus-Bimac	diversifying	1.11891
CQ059-216	Octopus-Bimac	synonymous	0.77284
CQ059-883	Octopus-Bimac	diversifying	1.87137
CQ059-931	Octopus-Bimac	restorative	31.0097
CRBN-1018	Octopus-Bimac	diversifying	0.337237
CRBN-366	Octopus-Bimac	synonymous	0.837659
CRBN-519	Octopus-Bimac	synonymous	1.04283
CRBN-520	Octopus-Bimac	diversifying	0.400189
CRBN-598	Octopus-Bimac	diversifying	18.4811
CRBN-786	Octopus-Bimac	synonymous	1.90128
CRBN-974	Octopus-Bimac	diversifying	0.757054
CRHBP-396	Octopus-Bimac	synonymous	1.30571
CRHBP-6	Octopus-Bimac	synonymous	1.11735
CRLF3-133	Octopus-Bimac	diversifying	55.5023
CRLF3-1343	Octopus-Bimac	restorative	1.16245
CRLF3-212	Octopus-Bimac	diversifying	1.07132
CRLF3-485	Octopus-Bimac	diversifying	13.4049
CSDE1-1033	Octopus-Bimac	diversifying	0.694675
CSDE1-1039	Octopus-Bimac	diversifying	6.38023
CSDE1-1085	Octopus-Bimac	diversifying	3.16125
CSDE1-1256	Octopus-Bimac	diversifying	2.34149
CSDE1-1257	Octopus-Bimac	synonymous	4.45978
CSDE1-1282	Octopus-Bimac	diversifying	0.853842
CSDE1-1381	Octopus-Bimac	diversifying	19.1515
CSDE1-1443	Octopus-Bimac	synonymous	2.34911
CSDE1-1455	Octopus-Bimac	synonymous	1.51378
CSDE1-1470	Octopus-Bimac	synonymous	0.793559
CSDE1-1471	Octopus-Bimac	diversifying	1.59224
CSDE1-1477	Octopus-Bimac	restorative	1.67817
CSDE1-1500	Octopus-Bimac	synonymous	2.7611
CSDE1-1519	Octopus-Bimac	diversifying	0.600371
CSDE1-1522	Octopus-Bimac	diversifying	10.3335
CSDE1-1826	Octopus-Bimac	diversifying	0.584413
CSDE1-1895	Octopus-Bimac	diversifying	4.85059
CSDE1-2226	Octopus-Bimac	synonymous	1.44351
CSDE1-2236	Octopus-Bimac	diversifying	4.16467
CSDE1-2237	Octopus-Bimac	diversifying	14.54
CSDE1-2238	Octopus-Bimac	synonymous	7.79464
CSDE1-2239	Octopus-Bimac	diversifying	21.0424
CSDE1-2240	Octopus-Bimac	diversifying	2.45672
CSDE1-2244	Octopus-Bimac	synonymous	2.77811
CSDE1-2269	Octopus-Bimac	diversifying	5.07744
CSDE1-2273	Octopus-Bimac	diversifying	43.8616
CSDE1-2344	Octopus-Bimac	diversifying	1.79983
CSDE1-2345	Octopus-Bimac	diversifying	3.75652
CSDE1-2415	Octopus-Bimac	synonymous	1.31363
CSDE1-2426	Octopus-Bimac	diversifying	2.92655
CSDE1-2464	Octopus-Bimac	diversifying	3.83235
CSDE1-2465	Octopus-Bimac	diversifying	34.0213
CSDE1-2466	Octopus-Bimac	synonymous	0.689147
CSDE1-2478	Octopus-Bimac	synonymous	5.62705
CSDE1-2487	Octopus-Bimac	synonymous	1.51803
CSDE1-2499	Octopus-Bimac	synonymous	1.36294
CSDE1-2520	Octopus-Bimac	synonymous	1.46298
CSDE1-2539	Octopus-Bimac	diversifying	5.26422
CSDE1-482	Octopus-Bimac	diversifying	1.20113
CSDE1-492	Octopus-Bimac	diversifying	4.57144
CSDE1-498	Octopus-Bimac	synonymous	2.81231
CSDE1-537	Octopus-Bimac	synonymous	1.68764
CSDE1-573	Octopus-Bimac	synonymous	4.16965
CSDE1-602	Octopus-Bimac	diversifying	11.0127
CSDE1-609	Octopus-Bimac	synonymous	17.5712
CSDE1-612	Octopus-Bimac	synonymous	0.812163
CSDE1-648	Octopus-Bimac	synonymous	0.734985
CSK21-300	Octopus-Bimac	synonymous	1.43333
CSK21-622	Octopus-Bimac	diversifying	4.55612
CSK21-647	Octopus-Bimac	diversifying	4.75787
CSK21-735	Octopus-Bimac	synonymous	1.18474
CSKI1-2076	Octopus-Bimac	synonymous	3.73695
CSKI1-2082	Octopus-Bimac	synonymous	1.50745
CSKI1-2084	Octopus-Bimac	diversifying	14.0347
CSKI1-2093	Octopus-Bimac	diversifying	1.3677
CSKI1-2103	Octopus-Bimac	synonymous	6.87421
CSKI1-2167	Octopus-Bimac	diversifying	2.81158
CSKI1-2443	Octopus-Bimac	diversifying	11.9341
CSKI1-2574	Octopus-Bimac	synonymous	2.80784
CSKI1-2575	Octopus-Bimac	diversifying	1.6681
CSKI1-2601	Octopus-Bimac	synonymous	2.14868
CSKI1-2616	Octopus-Bimac	synonymous	10.9435
CSKI1-2712	Octopus-Bimac	synonymous	9.60845
CSKI1-2720	Octopus-Bimac	diversifying	1.61367
CSKI1-2721	Octopus-Bimac	synonymous	15.6566
CSKI1-2722	Octopus-Bimac	diversifying	0.829644
CSKI1-2868	Octopus-Bimac	synonymous	2.29951
CSKI1-2869	Octopus-Bimac	diversifying	3.20902
CSKI1-2986	Octopus-Bimac	diversifying	2.88058
CSKI1-2995	Octopus-Bimac	diversifying	82.4207
CSKI1-3040	Octopus-Bimac	diversifying	5.56458
CSKI1-3053	Octopus-Bimac	diversifying	2.29325
CSKI1-3055	Octopus-Bimac	diversifying	86.5584
CSKI1-3056	Octopus-Bimac	diversifying	8.64885
CSKI1-3094	Octopus-Bimac	diversifying	2.54861
CSKI1-3114	Octopus-Bimac	diversifying	0.833309
CSKI1-3276	Octopus-Bimac	synonymous	2.05435
CSKI1-4153	Octopus-Bimac	diversifying	1.62684
CSKI1-4210	Octopus-Bimac	diversifying	2.18286
CSKI1-4240	Octopus-Bimac	diversifying	90.8791
CSKI1-4263	Octopus-Bimac	synonymous	33.8535
CSKI1-4273	Octopus-Bimac	diversifying	13.6488
CSKI1-4274	Octopus-Bimac	diversifying	28.6663
CSKI1-4323	Octopus-Bimac	synonymous	1.85491
CSKI1-4331	Octopus-Bimac	diversifying	6.27888
CSKI1-4521	Octopus-Bimac	synonymous	56.3332
CSKI1-4698	Octopus-Bimac	synonymous	14.6982
CSKI1-4699	Octopus-Bimac	diversifying	35.3174
CSKP-2635	Octopus-Bimac	diversifying	2.2719
CSKP-2636	Octopus-Bimac	diversifying	5.16564
CSN2-130	Octopus-Bimac	diversifying	1.37846
CSN2-1365	Octopus-Bimac	diversifying	5.69698
CSN2-1373	Octopus-Bimac	diversifying	0.823677
CSN2-1387	Octopus-Bimac	diversifying	0.886743
CSN2-1388	Octopus-Bimac	diversifying	0.99465
CSN2-510	Octopus-Bimac	synonymous	1.47649
CSN3-1347	Octopus-Bimac	synonymous	0.535757
CSN3-349	Octopus-Bimac	diversifying	34.1709
CSN3-694	Octopus-Bimac	diversifying	5.37564
CSN3-950	Octopus-Bimac	diversifying	1.96999
CSN5-209	Octopus-Bimac	diversifying	2.34269
CSN5-279	Octopus-Bimac	synonymous	1.19554
CSN5-282	Octopus-Bimac	synonymous	0.738316
CSN5-590	Octopus-Bimac	diversifying	5.22199
CSN6-1009	Octopus-Bimac	diversifying	0.73754
CSN6-1025	Octopus-Bimac	diversifying	2.94394
CSN6-180	Octopus-Bimac	synonymous	4.06794
CSN6-384	Octopus-Bimac	synonymous	1.04611
CSN6-654	Octopus-Bimac	synonymous	0.574731
CSN6-816	Octopus-Bimac	synonymous	0.625332
CSPG4-1061	Octopus-Bimac	diversifying	1.35033
CSPG4-1150	Octopus-Bimac	diversifying	1.01733
CSPG4-1159	Octopus-Bimac	diversifying	58.014
CSPG4-1210	Octopus-Bimac	diversifying	2.99863
CSPG4-1466	Octopus-Bimac	diversifying	1.72715
CSPG4-1468	Octopus-Bimac	diversifying	4.80046
CSPG4-1469	Octopus-Bimac	diversifying	2.24188
CSPG4-1504	Octopus-Bimac	diversifying	1.46188
CSPG4-1647	Octopus-Bimac	synonymous	1.27566
CSPG4-1840	Octopus-Bimac	diversifying	69.594
CSPG4-1841	Octopus-Bimac	diversifying	78.3892
CSPG4-1849	Octopus-Bimac	diversifying	2.91273
CSPG4-1854	Octopus-Bimac	synonymous	0.678261
CSPG4-1963	Octopus-Bimac	diversifying	5.00167
CSPG4-1978	Octopus-Bimac	diversifying	0.680981
CSPG4-2393	Octopus-Bimac	diversifying	1.26419
CSPG4-2428	Octopus-Bimac	restorative	10.499
CSPG4-2440	Octopus-Bimac	diversifying	1.31896
CSPG4-2479	Octopus-Bimac	diversifying	0.822683
CSPG4-2483	Octopus-Bimac	diversifying	24.3697
CSPG4-2519	Octopus-Bimac	diversifying	0.910613
CSPG4-2532	Octopus-Bimac	synonymous	9.00292
CSPG4-2533	Octopus-Bimac	diversifying	1.84579
CSPG4-2547	Octopus-Bimac	synonymous	0.872768
CSPG4-2564	Octopus-Bimac	diversifying	4.42109
CSPG4-2579	Octopus-Bimac	diversifying	0.70968
CSPG4-2592	Octopus-Bimac	synonymous	5.2881
CSPG4-2692	Octopus-Bimac	diversifying	1.69338
CSPG4-2693	Octopus-Bimac	diversifying	10.4949
CSPG4-2694	Octopus-Bimac	synonymous	2.653
CSPG4-2750	Octopus-Bimac	diversifying	0.738311
CSPG4-2925	Octopus-Bimac	synonymous	1.27701
CSPG4-3023	Octopus-Bimac	diversifying	1.31582
CSPG4-3321	Octopus-Bimac	synonymous	1.62779
CSPG4-3343	Octopus-Bimac	diversifying	3.39834
CSPG4-3563	Octopus-Bimac	diversifying	10.4278
CSPG4-3771	Octopus-Bimac	synonymous	1.09419
CSPG4-3840	Octopus-Bimac	synonymous	0.892686
CSPG4-3864	Octopus-Bimac	synonymous	2.21053
CSPG4-3907	Octopus-Bimac	diversifying	2.81449
CSPG4-397	Octopus-Bimac	diversifying	2.11016
CSPG4-4158	Octopus-Bimac	synonymous	1.78929
CSPG4-4198	Octopus-Bimac	diversifying	8.39237
CSPG4-4576	Octopus-Bimac	diversifying	0.668688
CSPG4-4590	Octopus-Bimac	synonymous	1.27208
CSPG4-4825	Octopus-Bimac	diversifying	1.72013
CSPG4-4986	Octopus-Bimac	synonymous	1.28314
CSPG4-5044	Octopus-Bimac	diversifying	1.28575
CSPG4-5047	Octopus-Bimac	diversifying	11.3881
CSPG4-5048	Octopus-Bimac	diversifying	12.9194
CSPG4-5084	Octopus-Bimac	diversifying	18.7266
CSPG4-5098	Octopus-Bimac	restorative	1.87409
CSPG4-5131	Octopus-Bimac	diversifying	7.63664
CSPG4-5136	Octopus-Bimac	synonymous	7.4339
CSPG4-5139	Octopus-Bimac	synonymous	5.3555
CSPG4-531	Octopus-Bimac	synonymous	17.3264
CSPG4-5317	Octopus-Bimac	diversifying	1.8036
CSPG4-534	Octopus-Bimac	synonymous	0.606835
CSPG4-5431	Octopus-Bimac	diversifying	3.09964
CSPG4-5514	Octopus-Bimac	synonymous	1.57942
CSPG4-5517	Octopus-Bimac	synonymous	0.544423
CSPG4-5596	Octopus-Bimac	diversifying	1.79946
CSPG4-5599	Octopus-Bimac	diversifying	4.13407
CSPG4-5600	Octopus-Bimac	diversifying	1.89772
CSPG4-5608	Octopus-Bimac	restorative	4.75985
CSPG4-5736	Octopus-Bimac	synonymous	24.5774
CSPG4-5796	Octopus-Bimac	synonymous	2.20399
CSPG4-5810	Octopus-Bimac	diversifying	3.70918
CSPG4-5812	Octopus-Bimac	diversifying	1.77711
CSPG4-5821	Octopus-Bimac	diversifying	68.7431
CSPG4-5844	Octopus-Bimac	synonymous	1.50732
CSPG4-5899	Octopus-Bimac	restorative	7.68469
CSPG4-5900	Octopus-Bimac	diversifying	12.511
CSPG4-5932	Octopus-Bimac	diversifying	2.35159
CSPG4-6279	Octopus-Bimac	synonymous	0.896343
CSPG4-6331	Octopus-Bimac	diversifying	2.64453
CSPG4-6879	Octopus-Bimac	synonymous	1.04235
CSPG4-7086	Octopus-Bimac	synonymous	11.7336
CSPG4-752	Octopus-Bimac	diversifying	1.93757
CSPG4-7640	Octopus-Bimac	diversifying	0.780987
CSPG4-7646	Octopus-Bimac	diversifying	2.40717
CSPG4-901	Octopus-Bimac	restorative	18.7438
CSTN1-1012	Octopus-Bimac	diversifying	54.7563
CSTN1-1045	Octopus-Bimac	diversifying	1.79212
CSTN1-1089	Octopus-Bimac	synonymous	1.17721
CSTN1-1136	Octopus-Bimac	diversifying	9.03984
CSTN1-1206	Octopus-Bimac	synonymous	1.23903
CSTN1-1250	Octopus-Bimac	diversifying	0.645031
CSTN1-1303	Octopus-Bimac	diversifying	5.98266
CSTN1-1371	Octopus-Bimac	synonymous	2.70654
CSTN1-1395	Octopus-Bimac	synonymous	1.41822
CSTN1-1704	Octopus-Bimac	synonymous	0.49937
CSTN1-2059	Octopus-Bimac	diversifying	0.341186
CSTN1-2060	Octopus-Bimac	diversifying	32.0706
CSTN1-2065	Octopus-Bimac	diversifying	0.747482
CSTN1-2207	Octopus-Bimac	diversifying	1.08321
CSTN1-2210	Octopus-Bimac	diversifying	0.518574
CSTN1-2431	Octopus-Bimac	diversifying	40.7674
CSTN1-2432	Octopus-Bimac	restorative	0.778136
CSTN1-2433	Octopus-Bimac	synonymous	0.575096
CSTN1-2665	Octopus-Bimac	diversifying	0.59769
CSTN1-2856	Octopus-Bimac	synonymous	0.548884
CSTN1-2864	Octopus-Bimac	diversifying	2.16392
CSTN1-619	Octopus-Bimac	restorative	1.43829
CSTN1-706	Octopus-Bimac	diversifying	0.654834
CSTN1-801	Octopus-Bimac	synonymous	1.56813
CSTN1-813	Octopus-Bimac	synonymous	1.34239
CSTN1-831	Octopus-Bimac	synonymous	2.53014
CTBP-1037	Octopus-Bimac	diversifying	1.38876
CTBP-304	Octopus-Bimac	diversifying	3.23308
CTBP-346	Octopus-Bimac	diversifying	10.7918
CTBP-698	Octopus-Bimac	diversifying	3.80095
CTBP-867	Octopus-Bimac	synonymous	1.03329
CTCF-1546	Octopus-Bimac	diversifying	5.97422
CTCF-2559	Octopus-Bimac	synonymous	1.22823
CTNB-1033	Octopus-Bimac	diversifying	2.1904
CTNB-1104	Octopus-Bimac	synonymous	5.51315
CTNB-1173	Octopus-Bimac	synonymous	0.426373
CTNB-1299	Octopus-Bimac	synonymous	0.428745
CTNB-1300	Octopus-Bimac	diversifying	0.515481
CTNB-1301	Octopus-Bimac	diversifying	4.15396
CTNB-1347	Octopus-Bimac	synonymous	0.48602
CTNB-1667	Octopus-Bimac	diversifying	2.34274
CTNB-1669	Octopus-Bimac	diversifying	0.342752
CTNB-1697	Octopus-Bimac	diversifying	0.397287
CTNB-1731	Octopus-Bimac	diversifying	1.30439
CTNB-1866	Octopus-Bimac	synonymous	2.5653
CTNB-1869	Octopus-Bimac	synonymous	17.1151
CTNB-1882	Octopus-Bimac	diversifying	0.412865
CTNB-1911	Octopus-Bimac	synonymous	2.65617
CTNB-2035	Octopus-Bimac	diversifying	35.2354
CTNB-2045	Octopus-Bimac	diversifying	0.704935
CTNB-2053	Octopus-Bimac	diversifying	0.510843
CTNB-2080	Octopus-Bimac	diversifying	12.7586
CTNB-2491	Octopus-Bimac	diversifying	2.38308
CTNB-2502	Octopus-Bimac	synonymous	7.10838
CTNB-2563	Octopus-Bimac	diversifying	0.585433
CTNB-2568	Octopus-Bimac	synonymous	0.622137
CTNB-2599	Octopus-Bimac	diversifying	1.03894
CTNB-2602	Octopus-Bimac	diversifying	1.06068
CTNB-2605	Octopus-Bimac	diversifying	1.62655
CTNB-2623	Octopus-Bimac	restorative	1.53137
CTNB-2634	Octopus-Bimac	synonymous	1.55984
CTNB-2638	Octopus-Bimac	diversifying	2.01948
CTNB-2666	Octopus-Bimac	diversifying	0.491502
CTNB-2708	Octopus-Bimac	diversifying	0.578697
CTNB-398	Octopus-Bimac	diversifying	0.411235
CTNB-402	Octopus-Bimac	synonymous	1.20078
CTNB-466	Octopus-Bimac	diversifying	0.955205
CTNB-560	Octopus-Bimac	diversifying	0.452711
CTNB-561	Octopus-Bimac	synonymous	1.5101
CTNB-584	Octopus-Bimac	diversifying	0.920571
CTNB-617	Octopus-Bimac	diversifying	6.43721
CTNB-650	Octopus-Bimac	diversifying	1.74077
CTNB-651	Octopus-Bimac	synonymous	29.3853
CTNB-780	Octopus-Bimac	synonymous	0.55659
CTNB-793	Octopus-Bimac	diversifying	0.438264
CTNB-856	Octopus-Bimac	diversifying	0.641145
CTNB-857	Octopus-Bimac	diversifying	39.7443
CTNB-860	Octopus-Bimac	diversifying	0.865402
CTNB-900	Octopus-Bimac	synonymous	2.14329
CTNB-909	Octopus-Bimac	synonymous	7.58184
CTNB-910	Octopus-Bimac	diversifying	21.818
CTNB-943	Octopus-Bimac	diversifying	29.2811
CTNB-944	Octopus-Bimac	diversifying	0.779398
CUL3-1093	Octopus-Bimac	diversifying	1.47683
CUL3-1095	Octopus-Bimac	diversifying	1.82226
CUL3-1096	Octopus-Bimac	diversifying	3.24585
CUL3-1215	Octopus-Bimac	synonymous	4.56084
CUL3-1216	Octopus-Bimac	diversifying	14.1157
CUL3-1237	Octopus-Bimac	diversifying	0.70426
CUL3-1360	Octopus-Bimac	diversifying	4.19911
CUL3-1369	Octopus-Bimac	diversifying	0.756082
CUL3-1370	Octopus-Bimac	diversifying	0.600727
CUL3-1380	Octopus-Bimac	synonymous	0.585345
CUL3-1633	Octopus-Bimac	diversifying	0.629093
CUL3-1802	Octopus-Bimac	diversifying	1.00857
CUL3-2127	Octopus-Bimac	synonymous	0.599829
CUL3-581	Octopus-Bimac	diversifying	1.54271
CUL3-666	Octopus-Bimac	synonymous	1.31592
CWC22-3741	Octopus-Bimac	synonymous	49.2326
CWC22-4085	Octopus-Bimac	diversifying	15.7767
CWC22-4109	Octopus-Bimac	diversifying	3.07008
CWC22-4581	Octopus-Bimac	synonymous	2.36761
CY1-243	Octopus-Bimac	synonymous	3.47269
CY1-267	Octopus-Bimac	synonymous	0.601399
CY1-297	Octopus-Bimac	synonymous	4.54608
CY1-470	Octopus-Bimac	diversifying	0.60779
CY1-625	Octopus-Bimac	diversifying	0.359311
CY1-684	Octopus-Bimac	synonymous	6.67518
CY1-853	Octopus-Bimac	diversifying	0.946813
CYB5-296	Octopus-Bimac	diversifying	0.888481
D39U1-1013	Octopus-Bimac	diversifying	7.87595
DAAM1-1956	Octopus-Bimac	synonymous	1.16156
DAAM1-285	Octopus-Bimac	synonymous	3.82539
DAAM1-290	Octopus-Bimac	diversifying	3.27097
DAAM1-440	Octopus-Bimac	diversifying	36.3016
DAAM1-445	Octopus-Bimac	diversifying	6.73175
DAAM1-446	Octopus-Bimac	diversifying	1.67343
DAAM1-465	Octopus-Bimac	synonymous	3.4983
DAAM1-546	Octopus-Bimac	synonymous	3.72131
DAAM1-549	Octopus-Bimac	synonymous	44.6297
DAAM1-550	Octopus-Bimac	diversifying	2.09073
DAAM1-551	Octopus-Bimac	diversifying	1.02189
DAAM1-560	Octopus-Bimac	diversifying	2.53774
DAAM1-759	Octopus-Bimac	diversifying	4.4619
DAAM1-816	Octopus-Bimac	synonymous	1.45591
DAAM1-974	Octopus-Bimac	diversifying	2.58743
DAAM1-978	Octopus-Bimac	synonymous	1.14612
DAD1-451	Octopus-Bimac	diversifying	2.9077
DC1L2-1275	Octopus-Bimac	synonymous	0.99582
DC1L2-1399	Octopus-Bimac	diversifying	17.724
DC1L2-1449	Octopus-Bimac	synonymous	2.32018
DC1L2-1549	Octopus-Bimac	diversifying	1.53891
DC1L2-267	Octopus-Bimac	synonymous	2.21689
DC1L2-771	Octopus-Bimac	synonymous	7.68815
DC1L2-927	Octopus-Bimac	synonymous	5.86936
DCA11-1014	Octopus-Bimac	synonymous	7.28001
DCA11-1285	Octopus-Bimac	diversifying	13.8522
DCAF7-1023	Octopus-Bimac	synonymous	7.26818
DCAF7-283	Octopus-Bimac	diversifying	40.5146
DCAF7-286	Octopus-Bimac	diversifying	2.51412
DCAF7-341	Octopus-Bimac	diversifying	0.877665
DCAF7-342	Octopus-Bimac	synonymous	0.644208
DCAF7-348	Octopus-Bimac	synonymous	7.88378
DCAF7-623	Octopus-Bimac	diversifying	0.885504
DCAF7-627	Octopus-Bimac	synonymous	0.808574
DCAF7-632	Octopus-Bimac	diversifying	4.61619
DCAF7-637	Octopus-Bimac	diversifying	0.820015
DCAF7-664	Octopus-Bimac	diversifying	0.836179
DCAF7-790	Octopus-Bimac	diversifying	1.9984
DCAF7-791	Octopus-Bimac	diversifying	20.4244
DCAF7-794	Octopus-Bimac	diversifying	24.7386
DCAF7-803	Octopus-Bimac	diversifying	1.92849
DCAF7-941	Octopus-Bimac	diversifying	7.51358
DCAF7-978	Octopus-Bimac	diversifying	0.546214
DCMC-1289	Octopus-Bimac	diversifying	1.88193
DCMC-499	Octopus-Bimac	diversifying	17.1352
DCNL3-933	Octopus-Bimac	synonymous	9.8724
DCNL4-772	Octopus-Bimac	diversifying	1.60163
DCNL4-773	Octopus-Bimac	diversifying	17.2064
DCNL4-888	Octopus-Bimac	synonymous	4.0346
DD19A-1042	Octopus-Bimac	restorative	0.816118
DD19A-1314	Octopus-Bimac	synonymous	2.65988
DD19A-315	Octopus-Bimac	synonymous	5.3225
DD19A-461	Octopus-Bimac	diversifying	1.35217
DD19A-516	Octopus-Bimac	synonymous	1.22501
DD19A-517	Octopus-Bimac	diversifying	0.830735
DD19A-518	Octopus-Bimac	diversifying	8.13138
DD19A-519	Octopus-Bimac	synonymous	0.622405
DD19A-525	Octopus-Bimac	synonymous	2.0719
DD19A-636	Octopus-Bimac	synonymous	2.62669
DD19A-650	Octopus-Bimac	diversifying	1.43133
DD19A-672	Octopus-Bimac	synonymous	1.86238
DD19A-960	Octopus-Bimac	synonymous	35.0665
DDAH1-1036	Octopus-Bimac	diversifying	1.22382
DDAH1-843	Octopus-Bimac	synonymous	1.86939
DDB1-1161	Octopus-Bimac	synonymous	5.46734
DDB1-1218	Octopus-Bimac	synonymous	2.86345
DDB1-2544	Octopus-Bimac	synonymous	1.22049
DDB1-2731	Octopus-Bimac	diversifying	11.0723
DDB1-603	Octopus-Bimac	synonymous	37.0579
DDB1-665	Octopus-Bimac	diversifying	2.72028
DDB1-687	Octopus-Bimac	synonymous	2.58453
DDB1-693	Octopus-Bimac	synonymous	1.09907
DDB1-704	Octopus-Bimac	diversifying	8.50942
DDB1-705	Octopus-Bimac	synonymous	4.23699
DDB1-809	Octopus-Bimac	diversifying	3.08436
DDR2-1021	Octopus-Bimac	diversifying	0.771975
DDR2-1024	Octopus-Bimac	diversifying	1.08198
DDR2-1045	Octopus-Bimac	diversifying	15.3731
DDR2-1099	Octopus-Bimac	diversifying	0.542229
DDR2-1225	Octopus-Bimac	diversifying	0.813347
DDR2-1285	Octopus-Bimac	restorative	9.9774
DDR2-1761	Octopus-Bimac	diversifying	4.12988
DDR2-1762	Octopus-Bimac	diversifying	0.490331
DDR2-1813	Octopus-Bimac	diversifying	1.88919
DDR2-1839	Octopus-Bimac	synonymous	0.738563
DDR2-1841	Octopus-Bimac	diversifying	1.07428
DDR2-1843	Octopus-Bimac	diversifying	1.04349
DDR2-1885	Octopus-Bimac	diversifying	3.51928
DDR2-1899	Octopus-Bimac	diversifying	13.4352
DDR2-1906	Octopus-Bimac	diversifying	6.99511
DDR2-1954	Octopus-Bimac	diversifying	0.756951
DDR2-1963	Octopus-Bimac	diversifying	0.507492
DDR2-1968	Octopus-Bimac	synonymous	4.72231
DDR2-1972	Octopus-Bimac	diversifying	10.611
DDR2-1974	Octopus-Bimac	synonymous	0.915677
DDR2-2034	Octopus-Bimac	synonymous	3.20594
DDR2-2065	Octopus-Bimac	diversifying	58.0322
DDR2-2067	Octopus-Bimac	synonymous	2.45098
DDR2-2159	Octopus-Bimac	diversifying	4.68906
DDR2-2217	Octopus-Bimac	synonymous	1.78968
DDR2-2260	Octopus-Bimac	diversifying	0.381665
DDR2-2313	Octopus-Bimac	diversifying	1.14861
DDR2-2526	Octopus-Bimac	synonymous	1.70621
DDR2-270	Octopus-Bimac	synonymous	5.45976
DDR2-2770	Octopus-Bimac	diversifying	2.03617
DDR2-2899	Octopus-Bimac	diversifying	0.449557
DDR2-3085	Octopus-Bimac	diversifying	1.05717
DDR2-3096	Octopus-Bimac	synonymous	6.3537
DDR2-3156	Octopus-Bimac	synonymous	10.4246
DDR2-3197	Octopus-Bimac	diversifying	1.86796
DDR2-3286	Octopus-Bimac	diversifying	1.2846
DDR2-551	Octopus-Bimac	diversifying	8.00857
DDR2-715	Octopus-Bimac	diversifying	1.77877
DDX10-1179	Octopus-Bimac	synonymous	1.15723
DDX10-1541	Octopus-Bimac	diversifying	6.88118
DDX10-1549	Octopus-Bimac	restorative	2.87621
DDX10-1569	Octopus-Bimac	synonymous	2.47851
DDX10-1603	Octopus-Bimac	diversifying	11.1416
DDX10-1606	Octopus-Bimac	diversifying	7.14598
DDX10-1857	Octopus-Bimac	synonymous	2.55732
DDX10-2012	Octopus-Bimac	diversifying	9.04808
DDX10-2680	Octopus-Bimac	diversifying	1.28224
DDX10-549	Octopus-Bimac	synonymous	1.79565
DDX10-624	Octopus-Bimac	synonymous	1.14484
DDX10-729	Octopus-Bimac	synonymous	5.64458
DDX10-949	Octopus-Bimac	restorative	2.62162
DDX21-1305	Octopus-Bimac	synonymous	1.47459
DDX21-656	Octopus-Bimac	diversifying	2.88672
DDX47-785	Octopus-Bimac	diversifying	2.64033
DDX47-789	Octopus-Bimac	synonymous	2.83421
DDX47-925	Octopus-Bimac	diversifying	4.83233
DDX58-2662	Octopus-Bimac	restorative	6.01232
DDX58-3100	Octopus-Bimac	diversifying	16.0265
DDX58-3110	Octopus-Bimac	diversifying	5.50626
DDX58-3116	Octopus-Bimac	diversifying	1.41725
DDX58-3329	Octopus-Bimac	diversifying	1.50489
DDX58-3435	Octopus-Bimac	diversifying	1.81625
DDX58-4290	Octopus-Bimac	diversifying	7.46019
DDX58-726	Octopus-Bimac	synonymous	0.953465
DDX58-948	Octopus-Bimac	synonymous	5.23083
DDX6-621	Octopus-Bimac	diversifying	4.65257
DDX6-744	Octopus-Bimac	synonymous	2.96753
DEAF1-1057	Octopus-Bimac	diversifying	5.35898
DEAF1-1099	Octopus-Bimac	diversifying	5.06655
DEAF1-1380	Octopus-Bimac	synonymous	2.56686
DEAF1-1383	Octopus-Bimac	synonymous	2.29013
DEAF1-1384	Octopus-Bimac	diversifying	2.36868
DEAF1-1385	Octopus-Bimac	diversifying	15.3093
DEAF1-1416	Octopus-Bimac	synonymous	2.09569
DEAF1-474	Octopus-Bimac	synonymous	0.556752
DEPD5-1869	Octopus-Bimac	synonymous	2.26718
DEPD5-3142	Octopus-Bimac	diversifying	1.95329
DEPD5-347	Octopus-Bimac	diversifying	1.12284
DEPD5-3506	Octopus-Bimac	diversifying	15.0068
DEPD5-3738	Octopus-Bimac	synonymous	1.54793
DEPD5-3855	Octopus-Bimac	synonymous	11.2701
DEPD5-4081	Octopus-Bimac	diversifying	8.59899
DEPD5-4155	Octopus-Bimac	synonymous	3.00707
DEPD5-4789	Octopus-Bimac	diversifying	1.52794
DEPD5-550	Octopus-Bimac	restorative	3.02336
DEPD5-702	Octopus-Bimac	synonymous	6.16038
DEPD5-787	Octopus-Bimac	diversifying	4.31424
DESI1-248	Octopus-Bimac	diversifying	2.28365
DESI1-833	Octopus-Bimac	diversifying	2.16163
DESI1-834	Octopus-Bimac	synonymous	1.56421
DESI1-849	Octopus-Bimac	synonymous	10.4232
DHB4-1546	Octopus-Bimac	diversifying	4.0165
DHB4-2147	Octopus-Bimac	diversifying	1.57998
DHB4-730	Octopus-Bimac	diversifying	2.34818
DHE3-1416	Octopus-Bimac	synonymous	8.03045
DHE3-1424	Octopus-Bimac	diversifying	3.42138
DHTK1-1185	Octopus-Bimac	synonymous	1.09492
DHTK1-1293	Octopus-Bimac	synonymous	14.468
DHTK1-1306	Octopus-Bimac	diversifying	1.08133
DHTK1-2561	Octopus-Bimac	diversifying	1.08595
DHTK1-405	Octopus-Bimac	synonymous	0.855203
DHTK1-636	Octopus-Bimac	synonymous	1.42591
DHX29-2820	Octopus-Bimac	synonymous	28.353
DHX29-2872	Octopus-Bimac	restorative	8.4616
DHX29-2889	Octopus-Bimac	synonymous	2.84136
DHX29-3239	Octopus-Bimac	diversifying	2.86102
DHX29-3240	Octopus-Bimac	synonymous	9.40949
DHX29-3354	Octopus-Bimac	synonymous	2.71958
DHX29-4021	Octopus-Bimac	diversifying	3.89292
DHX36-3035	Octopus-Bimac	diversifying	3.79323
DHX36-3048	Octopus-Bimac	synonymous	16.1409
DHX36-3158	Octopus-Bimac	diversifying	2.78346
DHX36-3641	Octopus-Bimac	diversifying	1.90289
DHX36-800	Octopus-Bimac	diversifying	1.72184
DHX9-1126	Octopus-Bimac	diversifying	0.950601
DHX9-1281	Octopus-Bimac	synonymous	1.92257
DHX9-1425	Octopus-Bimac	synonymous	0.730225
DHX9-1426	Octopus-Bimac	diversifying	1.86954
DHX9-1570	Octopus-Bimac	diversifying	0.36255
DHX9-1720	Octopus-Bimac	diversifying	2.02584
DHX9-1728	Octopus-Bimac	synonymous	0.590018
DHX9-1758	Octopus-Bimac	synonymous	1.40258
DHX9-2060	Octopus-Bimac	diversifying	0.650302
DHX9-2649	Octopus-Bimac	synonymous	0.851884
DHX9-2681	Octopus-Bimac	diversifying	17.11
DHX9-2943	Octopus-Bimac	synonymous	8.47348
DHX9-3077	Octopus-Bimac	diversifying	1.49046
DHX9-3112	Octopus-Bimac	diversifying	1.17015
DHX9-3134	Octopus-Bimac	diversifying	0.887122
DHX9-3135	Octopus-Bimac	synonymous	5.76206
DHX9-3200	Octopus-Bimac	diversifying	6.50929
DHX9-3258	Octopus-Bimac	synonymous	2.37462
DHX9-3380	Octopus-Bimac	diversifying	0.516933
DHX9-3421	Octopus-Bimac	diversifying	1.75779
DHX9-3509	Octopus-Bimac	diversifying	42.115
DHX9-3540	Octopus-Bimac	synonymous	0.457556
DHX9-3546	Octopus-Bimac	synonymous	3.5916
DHX9-3548	Octopus-Bimac	diversifying	4.24049
DHX9-3550	Octopus-Bimac	diversifying	16.8044
DHX9-3551	Octopus-Bimac	diversifying	28.8797
DHX9-3552	Octopus-Bimac	synonymous	2.4032
DHX9-3607	Octopus-Bimac	restorative	0.756223
DHX9-3712	Octopus-Bimac	diversifying	0.861177
DHX9-3714	Octopus-Bimac	synonymous	15.9393
DHX9-709	Octopus-Bimac	diversifying	0.98924
DHX9-740	Octopus-Bimac	diversifying	0.534288
DHX9-936	Octopus-Bimac	synonymous	1.82645
DHX9-995	Octopus-Bimac	diversifying	0.700095
DHX9-996	Octopus-Bimac	synonymous	0.47751
DHYS-260	Octopus-Bimac	diversifying	2.29933
DI3L2-1437	Octopus-Bimac	synonymous	1.98666
DI3L2-1480	Octopus-Bimac	diversifying	14.5116
DI3L2-1777	Octopus-Bimac	diversifying	8.39097
DI3L2-1854	Octopus-Bimac	synonymous	1.39181
DI3L2-2259	Octopus-Bimac	synonymous	0.837185
DI3L2-2355	Octopus-Bimac	synonymous	1.38021
DI3L2-2484	Octopus-Bimac	synonymous	16.1029
DI3L2-2626	Octopus-Bimac	diversifying	14.7162
DI3L2-2650	Octopus-Bimac	diversifying	1.75716
DI3L2-3950	Octopus-Bimac	diversifying	1.65564
DIP2C-1013	Octopus-Bimac	diversifying	2.47778
DIP2C-1143	Octopus-Bimac	synonymous	1.09684
DIP2C-1185	Octopus-Bimac	synonymous	11.2568
DIP2C-1242	Octopus-Bimac	synonymous	10.5847
DIP2C-1251	Octopus-Bimac	synonymous	1.58849
DIP2C-126	Octopus-Bimac	synonymous	3.02318
DIP2C-1366	Octopus-Bimac	diversifying	0.687146
DIP2C-1520	Octopus-Bimac	diversifying	1.451
DIP2C-1854	Octopus-Bimac	synonymous	51.0664
DIP2C-2135	Octopus-Bimac	diversifying	1.32385
DIP2C-2275	Octopus-Bimac	diversifying	4.38012
DIP2C-2361	Octopus-Bimac	synonymous	10.9013
DIP2C-2544	Octopus-Bimac	synonymous	5.67757
DIP2C-2574	Octopus-Bimac	synonymous	4.43557
DIP2C-2859	Octopus-Bimac	synonymous	2.03302
DIP2C-2898	Octopus-Bimac	synonymous	1.32328
DIP2C-2913	Octopus-Bimac	synonymous	2.66028
DIP2C-2962	Octopus-Bimac	diversifying	32.4465
DIP2C-3240	Octopus-Bimac	synonymous	3.7836
DIP2C-3386	Octopus-Bimac	diversifying	2.93119
DIP2C-3419	Octopus-Bimac	diversifying	6.11521
DIP2C-3447	Octopus-Bimac	synonymous	3.10614
DIP2C-3596	Octopus-Bimac	diversifying	0.944209
DIP2C-3783	Octopus-Bimac	synonymous	3.69613
DIP2C-3784	Octopus-Bimac	diversifying	0.958498
DIP2C-3990	Octopus-Bimac	synonymous	3.07294
DIP2C-4063	Octopus-Bimac	diversifying	12.1615
DIP2C-409	Octopus-Bimac	diversifying	0.804959
DIP2C-410	Octopus-Bimac	diversifying	1.12031
DIP2C-4170	Octopus-Bimac	synonymous	0.621383
DIP2C-4171	Octopus-Bimac	diversifying	0.876791
DIP2C-428	Octopus-Bimac	diversifying	1.17969
DIP2C-4416	Octopus-Bimac	synonymous	0.783721
DIP2C-4425	Octopus-Bimac	synonymous	4.65926
DIP2C-4428	Octopus-Bimac	diversifying	6.05246
DIP2C-444	Octopus-Bimac	synonymous	38.6879
DIP2C-4446	Octopus-Bimac	synonymous	0.850883
DIP2C-446	Octopus-Bimac	restorative	14.5431
DIP2C-449	Octopus-Bimac	diversifying	1.77792
DIP2C-452	Octopus-Bimac	diversifying	1.95795
DIP2C-460	Octopus-Bimac	diversifying	15.1457
DIP2C-4621	Octopus-Bimac	diversifying	24.9885
DIP2C-4635	Octopus-Bimac	synonymous	13.1122
DIP2C-4732	Octopus-Bimac	restorative	0.750535
DIP2C-4790	Octopus-Bimac	diversifying	0.549084
DIP2C-599	Octopus-Bimac	diversifying	5.55406
DIP2C-601	Octopus-Bimac	diversifying	51.5836
DIP2C-827	Octopus-Bimac	diversifying	4.81314
DIP2C-84	Octopus-Bimac	synonymous	0.898474
DIRA2-284	Octopus-Bimac	diversifying	15.3776
DIRA2-288	Octopus-Bimac	synonymous	3.41671
DIRA2-291	Octopus-Bimac	synonymous	4.84422
DIRA2-598	Octopus-Bimac	diversifying	1.54858
DIRA2-604	Octopus-Bimac	diversifying	75.5156
DIRA2-605	Octopus-Bimac	diversifying	4.50051
DIRA2-617	Octopus-Bimac	diversifying	10.3806
DJC10-2175	Octopus-Bimac	synonymous	2.7522
DJC14-2267	Octopus-Bimac	diversifying	4.86116
DJC14-2502	Octopus-Bimac	diversifying	2.28019
DJC14-2505	Octopus-Bimac	synonymous	6.28181
DJC14-3328	Octopus-Bimac	diversifying	2.58634
DJC14-3523	Octopus-Bimac	diversifying	9.52626
DJC14-3532	Octopus-Bimac	diversifying	6.11617
DMD-10390	Octopus-Bimac	diversifying	2.2303
DMD-10393	Octopus-Bimac	restorative	16.534
DMD-10623	Octopus-Bimac	synonymous	1.19578
DMD-10631	Octopus-Bimac	diversifying	1.08706
DMD-11271	Octopus-Bimac	synonymous	5.40341
DMD-11272	Octopus-Bimac	diversifying	3.60046
DMD-11282	Octopus-Bimac	diversifying	0.680914
DMD-11283	Octopus-Bimac	synonymous	9.96478
DMD-11306	Octopus-Bimac	diversifying	0.922235
DMD-11307	Octopus-Bimac	synonymous	5.19257
DMD-11309	Octopus-Bimac	diversifying	7.01512
DMD-11324	Octopus-Bimac	diversifying	14.4752
DMD-11329	Octopus-Bimac	diversifying	1.72942
DMD-11497	Octopus-Bimac	diversifying	30.3999
DMD-11610	Octopus-Bimac	synonymous	2.30136
DMD-11626	Octopus-Bimac	diversifying	16.9429
DMD-11898	Octopus-Bimac	synonymous	1.83659
DMD-11907	Octopus-Bimac	synonymous	2.53517
DMD-7125	Octopus-Bimac	synonymous	1.94302
DMD-7127	Octopus-Bimac	diversifying	8.20383
DMD-7128	Octopus-Bimac	synonymous	1.7578
DMD-7129	Octopus-Bimac	diversifying	3.65575
DMD-7130	Octopus-Bimac	diversifying	10.5139
DMD-7976	Octopus-Bimac	diversifying	1.91271
DMD-8057	Octopus-Bimac	diversifying	5.10102
DMD-8136	Octopus-Bimac	synonymous	1.42925
DMD-8295	Octopus-Bimac	synonymous	3.58617
DMD-8982	Octopus-Bimac	synonymous	2.92852
DMD-8985	Octopus-Bimac	synonymous	43.6312
DMD-8988	Octopus-Bimac	synonymous	64.7379
DMD-9104	Octopus-Bimac	diversifying	14.6957
DMD-9126	Octopus-Bimac	synonymous	33.0091
DMD-9692	Octopus-Bimac	diversifying	12.9402
DMD-9693	Octopus-Bimac	synonymous	7.5995
DMD-9736	Octopus-Bimac	diversifying	7.3862
DMTF1-1158	Octopus-Bimac	synonymous	1.29262
DMTF1-1183	Octopus-Bimac	diversifying	8.51767
DMTF1-1443	Octopus-Bimac	synonymous	4.16854
[truncated: 14,331 more rows]

## Sheet: Fig. 4C
Data for Fig. 4C - Fraction of sites where A-to-G substitutions occurred
Synonymous	0.00746269
Nonsynonymous	0.0488998
Diversifying	0.052356

## Sheet: Fig. S1A
Data for Fig. S1A - Fraction of sites edited (species-specific editing)
	Synonymous	Restorative	Diversifying
Octopus	0.0203	0.0282	0.0141
Bimac	0.00718	0.0168	0.00463
Squid	0.0155	0.0232	0.0107
Cuttlefish	0.0267	0.0327	0.0197

## Sheet: Fig. S1B
Data related to Fig. S1B - Editing levels of species-specific edting sites with >400 associated reads
Site	Species	Type	Editing level (%)
MIC60-153	Bimac	synonymous	0.784314
SVIL-10803	Bimac	synonymous	0.888099
STAU2-4141	Bimac	diversifying	0.618812
TPR-132	Bimac	synonymous	14.0878
TT39B-870	Bimac	synonymous	7.27522
TPC13-943	Bimac	synonymous	0.939457
HIP1-2839	Bimac	diversifying	1.00503
SKIV2-3134	Bimac	diversifying	3.42466
PASK-2117	Bimac	diversifying	3.82883
UBXN4-1215	Bimac	synonymous	1.35135
REPS1-1305	Bimac	synonymous	0.848485
PLBL2-1641	Bimac	synonymous	2.67857
VP13A-5709	Bimac	synonymous	2.58137
UBR4-13056	Bimac	synonymous	0.834202
NAGT1-924	Bimac	synonymous	1.17994
UBP47-306	Bimac	synonymous	0.902708
NIPA2-1199	Bimac	diversifying	3.18471
IVD-780	Bimac	synonymous	3.01724
SYWC-734	Bimac	diversifying	0.76661
ZFR-961	Bimac	diversifying	2.84698
MTUS2-1231	Bimac	diversifying	0.899281
Y9801-1504	Bimac	diversifying	1.1919
TBK1-1613	Bimac	diversifying	2.80874
ARP10-180	Bimac	synonymous	0.548847
NPRL2-1191	Bimac	synonymous	1.66927
CTNB-2572	Bimac	diversifying	0.394166
ALF-590	Bimac	diversifying	0.30094
EIF3D-445	Bimac	synonymous	0.836458
GANP-7116	Bimac	synonymous	2.04403
TPR-5694	Bimac	synonymous	16.2459
MDHC-440	Bimac	diversifying	0.994944
NBAS-6147	Bimac	synonymous	2.41228
P40-844	Bimac	diversifying	0.685976
VPRBP-4413	Bimac	synonymous	0.624645
RPGP1-1675	Bimac	diversifying	0.563698
TBA3-364	Bimac	diversifying	0.379929
APLP-6058	Bimac	restorative	0.649351
STAR9-1647	Bimac	synonymous	1.98413
CISY-1456	Bimac	diversifying	0.517911
KI13A-6618	Bimac	synonymous	1.33929
ANR17-6737	Bimac	diversifying	29.1171
CISY-782	Bimac	diversifying	8.68859
TBK1-535	Bimac	diversifying	0.447094
RAD21-1800	Bimac	synonymous	1.71958
ANR17-5971	Bimac	diversifying	0.673077
DCAKD-534	Bimac	diversifying	1.4218
TTC17-246	Bimac	synonymous	6.47321
TXNL1-309	Bimac	synonymous	0.755668
VP13A-3931	Bimac	diversifying	29.8893
SYQ-458	Bimac	diversifying	1.60692
DCAF6-1642	Bimac	diversifying	5.83501
TTC38-350	Bimac	diversifying	0.929368
CFAD-1617	Bimac	synonymous	0.498442
FAS-2147	Bimac	diversifying	0.866551
DPYD-3045	Bimac	synonymous	1.43266
PSME4-4104	Bimac	synonymous	1.47679
UBA6-2150	Bimac	diversifying	0.743494
KPC2-288	Bimac	diversifying	1.00604
TSN33-495	Bimac	synonymous	3.2567
IFRD1-721	Bimac	diversifying	1.52964
PSME4-3161	Bimac	diversifying	4.5614
CDC27-312	Bimac	diversifying	0.960769
F206A-407	Bimac	diversifying	0.886525
QTRD1-717	Bimac	synonymous	1.52672
VP13A-5909	Bimac	diversifying	1.99336
ANR17-5513	Bimac	diversifying	1.04058
REPS1-135	Bimac	synonymous	1.77215
ANR17-3254	Bimac	diversifying	1.04167
CERK1-2324	Bimac	restorative	7.56303
COASY-540	Bimac	synonymous	1.62095
BIG3-2395	Bimac	diversifying	2.2409
UBR5-7566	Bimac	synonymous	1.23267
WASH7-763	Bimac	diversifying	1.9802
NBAS-5894	Bimac	restorative	1.70316
RBCC1-2495	Bimac	diversifying	0.715215
GBF1-5802	Bimac	synonymous	0.873362
TGFA1-114	Bimac	synonymous	2.20588
GRIK2-506	Bimac	diversifying	2.16667
ACBG2-1194	Bimac	synonymous	0.57947
TBK1-1641	Bimac	synonymous	7.64579
RFA1-820	Bimac	diversifying	0.89172
MEGF8-4332	Bimac	synonymous	4.05728
DPYD-1414	Bimac	diversifying	9.447
RXR-1177	Bimac	diversifying	0.859697
ANR17-2615	Bimac	diversifying	12.9542
ADCY1-5490	Bimac	synonymous	1.01523
COPG2-1519	Bimac	diversifying	15.475
UBP40-1160	Bimac	diversifying	1.4881
RSF1-3015	Bimac	synonymous	19.8718
RAB3-636	Bimac	synonymous	0.231465
TRNK1-4621	Bimac	diversifying	1.29683
WFS1-971	Bimac	diversifying	2.33702
CA2D3-2170	Bimac	diversifying	2.2356
R3HCL-3206	Bimac	diversifying	1.15385
KBL-856	Bimac	diversifying	13.242
RRP12-1712	Bimac	diversifying	1.16732
FAS-4568	Bimac	diversifying	0.671592
MPRD-969	Bimac	synonymous	3.15271
HERC1-11133	Bimac	synonymous	0.913242
RBGPR-2682	Bimac	synonymous	1.23153
UBXN6-1125	Bimac	synonymous	0.585284
TOP3B-1484	Bimac	diversifying	2.50965
FZR-1434	Bimac	synonymous	1.566
FAS-898	Bimac	diversifying	0.537634
EPG5-8307	Bimac	synonymous	3.78842
SF3B2-1711	Bimac	diversifying	1.90275
GCYA2-2834	Bimac	diversifying	1.20069
PEX1-582	Bimac	diversifying	0.883281
LANC3-1064	Bimac	diversifying	0.422215
SPTC2-1302	Bimac	synonymous	1.63785
GABT-813	Bimac	synonymous	47.3978
TPC12-1818	Bimac	synonymous	0.983607
FSTL5-4775	Bimac	diversifying	0.338895
MA1B1-110	Bimac	restorative	1.40845
COPG2-1932	Bimac	synonymous	34.5779
RBGPR-3411	Bimac	synonymous	2.26244
SMAD3-831	Bimac	synonymous	0.909091
CLH1-4829	Bimac	diversifying	0.340136
SF3B2-851	Bimac	diversifying	35.8852
GCYA2-301	Bimac	diversifying	85.9275
SC6A5-3732	Bimac	synonymous	45.3737
RPGP1-1025	Bimac	diversifying	1.19658
KCNAW-1329	Bimac	synonymous	35.9684
VP13A-163	Bimac	diversifying	20.1149
PTN4-2422	Bimac	restorative	1.16144
VP13A-7069	Bimac	restorative	20.3532
COASY-779	Bimac	diversifying	1.86625
MY18A-3340	Bimac	diversifying	1.1811
SVIL-7615	Bimac	restorative	1.91847
SMHD1-2746	Bimac	diversifying	1.0917
RUN3B-1846	Bimac	diversifying	0.920598
WASH7-2931	Bimac	synonymous	1.63934
VP13A-6112	Bimac	diversifying	0.930851
ANO8-1323	Bimac	synonymous	3.27198
CSDE1-559	Bimac	diversifying	0.778816
GCYA2-597	Bimac	synonymous	1.41196
PUR9-1665	Bimac	synonymous	1.33588
CAND1-2489	Bimac	diversifying	0.747198
TPR-5778	Bimac	synonymous	1.23043
QCR8-110	Bimac	diversifying	2.87308
ULA1-941	Bimac	diversifying	5.96154
ANR17-3998	Bimac	diversifying	1.18765
AMRA1-7494	Bimac	synonymous	0.850547
RSF1-5819	Bimac	diversifying	1.6
VP13A-2928	Bimac	synonymous	1.82119
VKGC-1548	Bimac	synonymous	1.69867
AKIB1-936	Bimac	synonymous	45.9512
ASPP-1217	Bimac	diversifying	0.686733
SKIV2-3135	Bimac	synonymous	3.95349
KIF3A-1071	Bimac	synonymous	0.979519
ALG8-1019	Bimac	diversifying	1.3809
KANL3-4063	Bimac	diversifying	1.05932
FMRF-1403	Bimac	diversifying	0.277868
TRXR2-1094	Bimac	diversifying	3.57675
RGPS1-717	Bimac	synonymous	0.883002
TPR-1032	Bimac	synonymous	50.7692
SF3A1-1048	Bimac	diversifying	0.718563
CSTN1-1424	Bimac	diversifying	0.441276
TTF2-2982	Bimac	synonymous	44.1786
FLNA-7140	Bimac	synonymous	1.08538
SNPC3-404	Bimac	restorative	1.05708
FYV1-6548	Bimac	diversifying	1.19904
KARG-906	Bimac	synonymous	0.207976
CSDE1-1473	Bimac	diversifying	1.2476
SYVC-1698	Bimac	synonymous	8.83234
BACD3-807	Bimac	synonymous	8.52628
DPYS-590	Bimac	diversifying	0.219407
TTC38-1239	Bimac	synonymous	1.4881
SC16A-6391	Bimac	diversifying	1.21951
PP4R1-2936	Bimac	restorative	1.05042
GRAP1-146	Bimac	diversifying	1.42421
ADCK1-1592	Bimac	diversifying	4.36893
R3HD4-952	Bimac	diversifying	2.6738
TYW2-796	Bimac	diversifying	2.79627
MYCB2-1225	Bimac	diversifying	1.86916
PME5-8004	Bimac	synonymous	1.24533
MED15-1038	Bimac	synonymous	49.403
GCYA2-495	Bimac	synonymous	4.66238
DYN1-2315	Bimac	diversifying	0.915751
TTC27-2692	Bimac	diversifying	0.836431
DCOR-937	Bimac	diversifying	2.18651
MEGF8-6039	Bimac	synonymous	1.16667
SRC42-257	Bimac	diversifying	0.620018
CDKAL-434	Bimac	diversifying	5.17928
PDPK1-2175	Bimac	diversifying	3.18021
EPN2-918	Bimac	synonymous	1.11732
IF4G2-426	Bimac	synonymous	0.926999
MTUS2-2158	Bimac	diversifying	1.55642
ARI2-33	Bimac	synonymous	2.29759
SNX33-222	Bimac	synonymous	2.43427
ARSB-1350	Bimac	synonymous	0.665188
TPC11-626	Bimac	diversifying	1.32013
HIP1-2192	Bimac	diversifying	1.22526
UBP47-3267	Bimac	synonymous	0.702106
GRAP1-2574	Bimac	synonymous	1.86428
RL3-367	Bimac	diversifying	0.310224
GCYA2-1303	Bimac	diversifying	0.498504
ATRX-793	Bimac	diversifying	1.36126
GOGA2-512	Bimac	diversifying	1.24688
PIGB-776	Bimac	diversifying	1.17845
PTN23-2003	Bimac	diversifying	0.903614
CALM-2901	Bimac	diversifying	2.57827
ADRM1-883	Bimac	diversifying	0.585284
ATRX-7593	Bimac	synonymous	1.0101
CNOT2-1186	Bimac	diversifying	1.03734
WDR11-1223	Bimac	diversifying	1.84266
NUDC-491	Bimac	diversifying	1.57407
MLF1-253	Bimac	diversifying	0.466708
CALM-2816	Bimac	synonymous	18.5273
CUL1-717	Bimac	synonymous	6.26741
ANR17-1582	Bimac	diversifying	0.949796
VP13A-2313	Bimac	synonymous	8.87372
DCA10-1061	Bimac	restorative	2.16509
TRNK1-4604	Bimac	diversifying	2.65487
SMHD1-6460	Bimac	diversifying	1.45455
CA2D3-1887	Bimac	synonymous	1.77148
COPB-611	Bimac	diversifying	0.640615
FBX8-556	Bimac	diversifying	1.71821
INP4A-59	Bimac	diversifying	0.684151
PTN23-2887	Bimac	diversifying	1.4556
DESI1-781	Bimac	restorative	1.05263
UBXN4-1283	Bimac	diversifying	0.76442
CHMP3-364	Bimac	diversifying	1.08527
RPGP1-1852	Bimac	diversifying	0.476695
ANR17-6651	Bimac	synonymous	1.07991
ANR17-5236	Bimac	diversifying	15.7534
VP13A-1337	Bimac	diversifying	1.27389
ZFR-1479	Bimac	synonymous	1.21655
TTC38-984	Bimac	synonymous	2.32558
ATX3-963	Bimac	synonymous	1.02669
KIF3A-2076	Bimac	synonymous	2.52387
ZPR1-3390	Bimac	synonymous	4.85437
AGRIN-2812	Bimac	diversifying	1.37845
HIP1-935	Bimac	diversifying	0.780234
LAT2-1079	Bimac	diversifying	2.6174
ESYT2-773	Bimac	diversifying	0.846262
ELP1-2774	Bimac	diversifying	1.35952
SETD2-15894	Bimac	synonymous	1.13122
HERC1-13122	Bimac	diversifying	0.613497
ARPC2-1159	Bimac	diversifying	1.29345
TBK1-1640	Bimac	diversifying	0.574459
PDE12-1010	Bimac	diversifying	2.19298
MAOX-1512	Bimac	synonymous	0.28871
PARP6-2376	Bimac	synonymous	9.4431
MTX1-675	Bimac	synonymous	0.735895
TTF2-3105	Bimac	synonymous	2.42634
CRLF3-1099	Bimac	diversifying	1.25673
MYCB2-1058	Bimac	diversifying	6.99301
SPPL3-749	Bimac	diversifying	1.17223
TRIPC-2961	Bimac	synonymous	0.742574
HIP1-2616	Bimac	synonymous	7.33855
KINH-1511	Bimac	diversifying	0.61086
DIP2C-4375	Bimac	diversifying	0.64695
TEP1-2936	Bimac	diversifying	1.04895
NBAS-7140	Bimac	synonymous	17.801
HERC1-11759	Bimac	diversifying	0.811124
SUR8-1752	Bimac	synonymous	1.15163
GCYA2-988	Bimac	diversifying	0.580431
BICD1-948	Bimac	synonymous	0.630631
RET-1446	Bimac	synonymous	2.53317
REPS1-2949	Bimac	synonymous	0.739827
FXDC2-901	Bimac	diversifying	2.84601
PDE7A-2241	Bimac	synonymous	1.1065
CDK7-1605	Bimac	synonymous	1.91489
TM131-2400	Bimac	synonymous	0.903614
KCMF1-1717	Bimac	diversifying	0.695088
LEV9-298	Bimac	diversifying	2.86458
SCAP-3540	Bimac	diversifying	1.7192
BAG6-3436	Bimac	diversifying	1.59067
PHM-922	Bimac	diversifying	2.44078
ABCF3-1541	Bimac	diversifying	1.417
CKAP5-4953	Bimac	synonymous	36.9668
CDKAL-806	Bimac	diversifying	1.66113
FMRF-571	Bimac	diversifying	0.154768
NRDC-2586	Bimac	synonymous	1.58924
ANFY1-3269	Bimac	diversifying	0.892857
ELOV4-554	Bimac	diversifying	14.0974
TGFA1-1204	Bimac	diversifying	0.875912
TSN7-613	Bimac	restorative	0.195373
WBS16-926	Bimac	restorative	1.89274
DMD-10194	Bimac	synonymous	3.73281
ANR17-5614	Bimac	diversifying	11.25
RENR-76	Bimac	diversifying	0.492084
ESYT2-2049	Bimac	synonymous	0.502513
VP13A-3881	Bimac	restorative	9.42563
PTN4-2521	Bimac	diversifying	0.806452
PDPR-2586	Bimac	synonymous	7.30253
HIP1-3520	Bimac	diversifying	7.66002
CY1-410	Bimac	diversifying	9.75873
PHM-1281	Bimac	synonymous	0.611496
FLNA-1807	Bimac	diversifying	1.89329
IQGA1-1510	Bimac	diversifying	1.34436
CSDE1-2522	Bimac	diversifying	0.891266
SPTCB-4775	Bimac	diversifying	1.10481
MBTP1-1004	Bimac	restorative	1.24113
CRLF3-114	Bimac	synonymous	5.01089
ZNT9-714	Bimac	synonymous	1.93133
COPB-1709	Bimac	diversifying	0.571102
FXRD2-1604	Bimac	diversifying	1.0886
STRAP-1215	Bimac	synonymous	0.594228
SSF1-1224	Bimac	synonymous	43.8762
ANR17-6403	Bimac	restorative	45.2871
SVIL-10920	Bimac	synonymous	1.25392
R3HD4-747	Bimac	synonymous	0.682594
NBAS-4309	Bimac	diversifying	1.43541
STAU2-3885	Bimac	synonymous	0.498442
OAZ1-292	Bimac	diversifying	0.325545
TEP1-2482	Bimac	diversifying	1.88133
SPTCB-6393	Bimac	synonymous	0.275482
ARID2-535	Bimac	diversifying	2.35935
CSTN1-1425	Bimac	synonymous	25.2515
VP13A-5847	Bimac	synonymous	2.14477
TSN7-957	Bimac	synonymous	0.442057
CTNB-1841	Bimac	diversifying	0.504658
CC171-3106	Bimac	diversifying	1.10585
ANR17-2792	Bimac	diversifying	3.36449
DPYD-2280	Bimac	synonymous	6.23853
PTN23-1674	Bimac	synonymous	4.07725
ARPC2-818	Bimac	diversifying	3.00687
UBE3B-3113	Bimac	diversifying	33.2805
FBX21-1547	Bimac	diversifying	1.13208
ANR17-3183	Bimac	synonymous	2.4952
PCSK6-2253	Bimac	synonymous	0.702576
MEGF8-6360	Bimac	synonymous	1.27389
LACT2-303	Bimac	synonymous	11.7729
P5CS-1648	Bimac	diversifying	2.17391
TPR-5305	Bimac	diversifying	19.0758
ABL-3058	Bimac	restorative	1.82315
F91A1-1782	Bimac	synonymous	0.569152
TBK1-1075	Bimac	diversifying	27.1405
TM198-85	Bimac	diversifying	0.715137
SRP54-816	Bimac	synonymous	0.84666
CDKAL-734	Bimac	diversifying	8.05085
TGFA1-2520	Bimac	synonymous	4.21053
MPRD-234	Bimac	synonymous	5.9854
ZFR-1315	Bimac	diversifying	1.25962
TBK1-1005	Bimac	synonymous	1.14068
TBC16-1965	Bimac	synonymous	2.5268
ZY11B-400	Bimac	restorative	2.05696
MD12L-2027	Bimac	synonymous	2.0284
SMAD3-1063	Bimac	diversifying	0.891266
DCA10-350	Bimac	synonymous	1.31579
FXRD2-542	Bimac	diversifying	1.05296
F193A-1083	Bimac	diversifying	0.878477
SF3B2-259	Bimac	diversifying	0.944669
ZPR1-3260	Bimac	diversifying	4.38144
TBD2B-1878	Bimac	synonymous	1.07914
TRIPC-3338	Bimac	diversifying	1.35135
SF3B2-3047	Bimac	diversifying	9.18691
PLBL2-1051	Bimac	diversifying	1.23203
FBX21-843	Bimac	synonymous	1.39535
VP13A-6502	Bimac	diversifying	0.793651
CUL3-552	Bimac	synonymous	0.813743
FZD1-238	Bimac	diversifying	1.3267
CATIP-250	Bimac	diversifying	1.14723
AMPD2-1970	Bimac	diversifying	0.40858
RN185-717	Bimac	diversifying	2.079
LMF2-1685	Bimac	diversifying	1.25745
DDX58-4251	Bimac	diversifying	1.01458
AGRIN-3625	Bimac	diversifying	1.98537
TAF6-1412	Bimac	diversifying	2.40175
DCOR-1182	Bimac	synonymous	0.29834
PDIA3-1153	Bimac	diversifying	1.02772
PIWL1-1180	Bimac	diversifying	1.05079
S2551-1074	Bimac	synonymous	1.67598
CDKAL-1085	Bimac	diversifying	4.77816
ATRX-8074	Bimac	diversifying	49.9349
MYOI-7376	Bimac	diversifying	0.913242
UBP40-2736	Bimac	synonymous	0.79096
MYO5A-3776	Bimac	diversifying	0.794702
TRIPC-2612	Bimac	diversifying	2.4032
R3HD4-984	Bimac	synonymous	0.935094
SKIV2-3881	Bimac	diversifying	0.970874
ARP10-418	Bimac	diversifying	2.79981
PHM-212	Bimac	diversifying	0.310212
ANR17-4032	Bimac	synonymous	1.36816
GNAI-490	Bimac	diversifying	0.676133
C10-275	Bimac	diversifying	2.46753
TTF2-2728	Bimac	diversifying	7.17781
TSC1-1935	Bimac	synonymous	0.436508
AMRA1-5818	Bimac	diversifying	1.64271
COPG2-1929	Bimac	synonymous	1.01387
PLS2-945	Bimac	synonymous	0.954198
SPG7-2043	Bimac	synonymous	1.06572
KIF3A-348	Bimac	synonymous	0.748752
RBCC1-1719	Bimac	synonymous	0.484262
MY18A-2100	Bimac	synonymous	1.83299
TCPE-345	Bimac	synonymous	0.877193
RENT1-732	Bimac	restorative	2.63789
ANR17-3770	Bimac	diversifying	3.13853
PARG-1045	Bimac	diversifying	3.5545
NPRL2-993	Bimac	synonymous	3.11891
TBK1-2190	Bimac	synonymous	2.68555
VP13A-4327	Bimac	diversifying	2.48691
F184A-1209	Bimac	synonymous	3.79747
AKIB1-1964	Bimac	diversifying	0.853789
TBK1-898	Bimac	diversifying	0.579151
CC171-1402	Bimac	diversifying	1.22449
EMC7-267	Bimac	synonymous	12.0722
SY65-741	Bimac	synonymous	0.669402
APBB2-3330	Bimac	synonymous	0.39053
S17A9-773	Bimac	diversifying	1.07991
ZFR-2356	Bimac	diversifying	1.20177
FBX8-292	Bimac	restorative	1.08865
GLCM-1064	Bimac	diversifying	1.14943
VLDLR-1359	Bimac	synonymous	35.4659
ASSY-542	Bimac	diversifying	1.12144
CAPS1-512	Bimac	diversifying	0.883002
TRIM2-1681	Bimac	diversifying	1.85322
MYCB2-1747	Bimac	diversifying	12.987
DCOR-682	Bimac	diversifying	0.320567
SF3B2-82	Bimac	diversifying	1.62338
PHM-979	Bimac	restorative	0.494517
CSTN1-352	Bimac	diversifying	1.78516
ARSB-150	Bimac	synonymous	1.25196
PDE12-4632	Bimac	synonymous	2.00803
PSMD5-1169	Bimac	diversifying	2.39398
ARI2-383	Bimac	diversifying	0.835866
SPTCB-5705	Bimac	diversifying	0.319087
ACT1-7881	Bimac	synonymous	3.33592
CX6A1-356	Bimac	diversifying	0.480889
SCAP-3223	Bimac	diversifying	0.917431
EDEM2-982	Bimac	diversifying	1.36286
UBA6-2421	Bimac	synonymous	9.94924
REPS1-1105	Bimac	diversifying	0.929615
STAU2-4095	Bimac	synonymous	0.692042
UBE3A-2448	Bimac	synonymous	1.66436
ODO1-2946	Bimac	synonymous	11.5697
FAN-2214	Bimac	synonymous	0.806452
PDE12-6389	Bimac	restorative	0.934579
USP9X-6800	Bimac	diversifying	0.772947
VAT1L-485	Bimac	diversifying	0.47536
MY18A-4741	Bimac	diversifying	1.13122
CAPS1-326	Bimac	diversifying	0.951374
DHE3-1695	Bimac	synonymous	0.660793
VP13A-7274	Bimac	diversifying	13.9966
EPN4-2057	Bimac	diversifying	3.26864
EF1G-946	Bimac	diversifying	2.39531
ACSL4-437	Bimac	restorative	1.3913
MAT2B-1234	Bimac	diversifying	1.18812
PTN4-2466	Bimac	synonymous	1.58537
PSMD5-1242	Bimac	diversifying	1.01483
VP13A-2523	Bimac	synonymous	20.517
EF1G-565	Bimac	diversifying	0.640948
HIP1-3524	Bimac	diversifying	18.0842
HD-5771	Bimac	diversifying	4.60048
AGRIN-3150	Bimac	synonymous	0.671785
MAOX-1446	Bimac	synonymous	0.310219
PHM-1370	Bimac	diversifying	2.89766
TRIPC-2440	Bimac	diversifying	1.5873
DDX58-1190	Bimac	diversifying	2.02429
PTN23-1755	Bimac	synonymous	0.996016
KIF3A-777	Bimac	synonymous	0.584307
HERC1-5712	Bimac	synonymous	7.63547
HERC1-13270	Bimac	diversifying	0.575185
GRM1B-2548	Bimac	diversifying	1.48515
ZFR-2288	Bimac	diversifying	3.47411
LACT2-700	Bimac	diversifying	31.5217
CAPR2-270	Bimac	synonymous	31.797
BCKD-971	Bimac	diversifying	0.934579
CKAP5-4816	Bimac	diversifying	0.998004
RG190-1068	Bimac	synonymous	1.05708
MMAC-150	Bimac	synonymous	12.0174
TEP1-3772	Bimac	diversifying	0.581395
CC142-2787	Bimac	synonymous	1.5625
USP9X-2622	Bimac	synonymous	1.2
UFL1-1628	Bimac	diversifying	1.4433
TTC27-1365	Bimac	synonymous	2.13953
MIB1-1536	Bimac	synonymous	0.556174
ZPR1-3325	Bimac	diversifying	1.0101
PHM-1191	Bimac	synonymous	0.381067
MEGF8-5099	Bimac	diversifying	1.17647
TCTP-73	Bimac	diversifying	0.186974
ZFYV1-2340	Bimac	synonymous	1.6055
PHM-985	Bimac	diversifying	1.00935
TBK1-284	Bimac	diversifying	0.436258
RHG32-4624	Bimac	diversifying	1.70015
TBD2B-1890	Bimac	synonymous	19.4581
PDC6I-167	Bimac	diversifying	4.32767
KIF3A-1197	Bimac	synonymous	1.04762
SF3B2-246	Bimac	synonymous	25.12
SE1L1-2441	Bimac	diversifying	0.826446
RN215-606	Bimac	synonymous	6.04839
GELS2-1769	Bimac	diversifying	0.31667
THILA-608	Bimac	diversifying	5.96252
CDKAL-811	Bimac	diversifying	0.990099
MIC60-2173	Bimac	diversifying	1.61751
GCYA2-1000	Bimac	diversifying	0.792254
FAS-3421	Bimac	diversifying	0.78125
PHF10-3823	Bimac	diversifying	1.19617
TMF1-4811	Bimac	diversifying	1.1236
ELP1-107	Bimac	diversifying	2.13178
UBXN6-745	Bimac	diversifying	0.559552
NSF1C-746	Bimac	diversifying	0.650195
RAD21-859	Bimac	diversifying	5.87156
LPPRC-4117	Bimac	diversifying	0.74239
NEC1-1241	Bimac	diversifying	0.902062
RUN3B-615	Bimac	synonymous	1.12994
GRAP1-1589	Bimac	diversifying	1.11773
GRAP1-1299	Bimac	synonymous	0.771208
ATRX-6765	Bimac	synonymous	1.83599
DDX47-519	Bimac	synonymous	1.49626
PEX1-3497	Bimac	diversifying	3.60099
FSTL5-5131	Bimac	diversifying	0.275929
HD-4845	Bimac	synonymous	1.48515
FA43A-941	Bimac	diversifying	1.24069
AGRIN-2672	Bimac	diversifying	4.88722
MPRD-323	Bimac	diversifying	21.9937
DHTK1-169	Bimac	diversifying	0.931099
SMUF2-2163	Bimac	synonymous	7.98898
FLNA-6372	Bimac	synonymous	2.84264
RPGP1-1724	Bimac	diversifying	7.40531
SRP72-261	Bimac	synonymous	5.45455
ANK3-1226	Bimac	synonymous	1.13636
NADE-958	Bimac	diversifying	3.37349
MD12L-2745	Bimac	diversifying	0.907441
PTN4-2623	Bimac	diversifying	0.907029
VP13A-6261	Bimac	synonymous	5.68421
STML1-1420	Bimac	diversifying	1.73697
SLIT2-3469	Bimac	diversifying	1.54321
KI13A-1889	Bimac	restorative	2.86807
RAD50-2832	Bimac	synonymous	1.01215
ZPR1-2989	Bimac	diversifying	2.04212
MA2B1-2490	Bimac	synonymous	0.779221
RGRF2-3201	Bimac	synonymous	0.568182
GCYA2-653	Bimac	diversifying	0.962773
UBE4A-1944	Bimac	synonymous	0.786026
GCC1-1398	Bimac	synonymous	47.2081
PSMD5-1266	Bimac	synonymous	0.616438
HUWE1-6339	Bimac	synonymous	1.08932
TRIM3-2215	Bimac	diversifying	1.46396
ASSY-254	Bimac	diversifying	0.508992
KCMF1-1426	Bimac	diversifying	6.43514
RBCC1-1469	Bimac	diversifying	0.561798
VP13A-9054	Bimac	synonymous	1.48017
EDC4-3196	Bimac	diversifying	0.988701
PARP6-2390	Bimac	diversifying	2.54042
PDE7A-2295	Bimac	synonymous	3.11231
K0195-4622	Bimac	diversifying	1.63934
TRXR2-1286	Bimac	diversifying	2.08668
EI2BD-1574	Bimac	diversifying	1.24827
CISY-384	Bimac	synonymous	0.814402
PARG-1736	Bimac	diversifying	1.03306
GCYA2-865	Bimac	diversifying	1.18624
BIG3-2448	Bimac	diversifying	4.54545
SPTCB-4151	Bimac	diversifying	0.256055
COPB-1278	Bimac	synonymous	15.7352
LDHD-682	Bimac	diversifying	1.12613
BIG3-1915	Bimac	diversifying	4.09091
PRDX4-377	Bimac	diversifying	0.522193
RET-1764	Bimac	synonymous	3.17919
EPG5-3645	Bimac	synonymous	2.67229
VP13A-3880	Bimac	diversifying	6.01852
TAF3-4485	Bimac	diversifying	0.909091
HNRPK-59	Bimac	diversifying	0.739176
FLNA-7212	Bimac	synonymous	2.30337
PDE12-1756	Bimac	diversifying	43.1421
LPPRC-1207	Bimac	restorative	1.10553
RSF1-3016	Bimac	diversifying	2.98507
K132L-3360	Bimac	synonymous	2.05224
SYWC-744	Bimac	synonymous	0.725953
WDR11-3623	Bimac	diversifying	0.544747
EPN4-195	Bimac	synonymous	0.683371
DDR2-1862	Bimac	diversifying	0.542406
VAT1L-945	Bimac	synonymous	0.31679
DPYD-842	Bimac	diversifying	1.96672
ANR17-4954	Bimac	diversifying	0.822562
ZNFX1-1343	Bimac	diversifying	1.12219
HECD1-6304	Bimac	diversifying	0.967742
ESYT2-2087	Bimac	diversifying	0.612156
RL6-1378	Bimac	synonymous	0.28919
EIF3D-398	Bimac	diversifying	2.33569
VP13A-6962	Bimac	diversifying	0.675024
HIP1-3343	Bimac	diversifying	0.786782
MY18A-2210	Bimac	diversifying	7.97101
ARI2-751	Bimac	diversifying	0.9375
RBCC1-2114	Bimac	diversifying	0.650936
FYCO1-2332	Bimac	diversifying	0.957447
RAB3-647	Bimac	diversifying	0.212372
TM131-5338	Bimac	diversifying	0.690335
ZFR-2024	Bimac	diversifying	0.747065
SF3B2-384	Bimac	synonymous	44.164
GCYA2-322	Bimac	diversifying	9.80645
MIB1-890	Bimac	diversifying	1.57539
UBA1-3233	Bimac	diversifying	0.499064
KMT2A-12379	Bimac	restorative	1.08844
LMAN1-1291	Bimac	diversifying	1.17647
DCA10-403	Bimac	diversifying	38.986
KANL1-3816	Bimac	synonymous	0.94697
AASS-280	Bimac	diversifying	3.9604
ESYT2-1277	Bimac	diversifying	0.493921
NSF1C-1049	Bimac	diversifying	0.677966
RHG39-3492	Bimac	synonymous	2.52294
MEGF8-7136	Bimac	diversifying	1.67286
FAS-4679	Bimac	diversifying	1.15523
MBLC1-1332	Bimac	diversifying	0.651466
ANR17-6412	Bimac	diversifying	7.09534
FSTL5-3164	Bimac	diversifying	19.4607
AGRIN-4417	Bimac	diversifying	0.811688
GCYA2-523	Bimac	diversifying	10.2273
FAS-4000	Bimac	diversifying	0.777202
INP4A-1484	Bimac	diversifying	1.66852
KINH-2607	Bimac	synonymous	0.547745
HUWE1-9558	Bimac	synonymous	0.929368
NRSN1-667	Bimac	diversifying	4.83871
SYQ-324	Bimac	synonymous	0.955795
TRIM2-1467	Bimac	synonymous	2.00415
WFS1-543	Bimac	synonymous	1.13169
DHX9-1965	Bimac	synonymous	0.409218
CSN4-681	Bimac	synonymous	1.97461
SRC42-669	Bimac	synonymous	0.921986
CDO1-228	Bimac	synonymous	0.333462
UBE4A-1765	Bimac	restorative	7.25581
UCHL5-477	Bimac	synonymous	7.6484
VP13A-3942	Bimac	synonymous	30.6691
AGRIN-3494	Bimac	diversifying	0.972763
VP13A-5950	Bimac	diversifying	1.83044
CHM1A-567	Bimac	synonymous	0.829611
F184A-2535	Bimac	synonymous	2.43902
TTC7B-2124	Bimac	synonymous	0.956938
PHF10-5029	Bimac	diversifying	0.651466
OCAD1-320	Bimac	diversifying	3.84615
ANR17-4270	Bimac	diversifying	1.11266
TBA3-336	Bimac	synonymous	8.67503
YLAT2-566	Bimac	diversifying	0.654818
GANP-7117	Bimac	diversifying	1.79153
VP13A-8560	Bimac	diversifying	0.861141
VAT1L-139	Bimac	diversifying	1.12812
TPR-5143	Bimac	diversifying	1.39417
CA2D3-199	Bimac	diversifying	3.07263
ZNFX1-277	Bimac	diversifying	1.78891
PTN4-2752	Bimac	diversifying	4.23729
MYS-2115	Bimac	synonymous	2.23776
S2551-1156	Bimac	diversifying	18.3445
SC6A5-1297	Bimac	restorative	1.40845
CUL1-885	Bimac	diversifying	0.928793
SOL1-1068	Bimac	synonymous	3.18681
TIM44-512	Bimac	diversifying	2.73632
PDXD1-2655	Bimac	synonymous	1.30719
UBR5-7975	Bimac	diversifying	2.39852
FA49B-1072	Bimac	diversifying	1.06157
TRI23-253	Bimac	diversifying	0.591216
ELP1-3227	Bimac	diversifying	0.912647
LPPRC-575	Bimac	diversifying	0.934579
SKA2-893	Bimac	diversifying	1.53707
TGFA1-2404	Bimac	diversifying	7.63723
SF3B2-744	Bimac	synonymous	3.10078
ZFR-724	Bimac	restorative	1.90641
PKDCC-1821	Bimac	synonymous	4.61538
KI13A-3462	Bimac	synonymous	1.21951
PDE7A-1440	Bimac	diversifying	1.1713
ABL-3597	Bimac	diversifying	6.54664
FAS-2001	Bimac	synonymous	0.416667
CRBN-1007	Bimac	diversifying	0.487329
PNPO-968	Bimac	diversifying	0.650759
TBD2B-3841	Bimac	diversifying	0.604491
RSF1-6146	Bimac	diversifying	1.16822
PTN4-1232	Bimac	diversifying	2.02977
GSLG1-1620	Bimac	synonymous	7.3157
PP1RA-3271	Bimac	diversifying	4.64548
MA1B1-755	Bimac	diversifying	1
LACB2-484	Bimac	diversifying	6.84105
MAT2B-1238	Bimac	diversifying	6.97211
HUWE1-10144	Bimac	diversifying	3.3237
STAU2-4543	Bimac	diversifying	0.538358
TM198-998	Bimac	restorative	5.12129
RG190-2095	Bimac	diversifying	1.14723
DYN1-1582	Bimac	diversifying	0.669643
HIP1-3486	Bimac	diversifying	1.75029
DDR2-2051	Bimac	diversifying	0.547196
ANR17-5587	Bimac	restorative	0.873362
MDN1-1105	Bimac	synonymous	1.38249
FLNA-3747	Bimac	synonymous	1.68955
RS4-358	Bimac	diversifying	0.201286
MYOI-5532	Bimac	synonymous	1.20898
AGM1-1347	Bimac	synonymous	2.73973
DIP2C-3383	Bimac	diversifying	0.791855
TTF2-3036	Bimac	synonymous	11.087
ANR17-3601	Bimac	diversifying	0.972447
AVL9-2813	Bimac	diversifying	1.85874
DOPR1-516	Bimac	diversifying	1.49123
MLF1-571	Bimac	diversifying	0.72846
GELS2-1773	Bimac	synonymous	2.26616
FLNA-6889	Bimac	diversifying	1.34181
CISY-1029	Bimac	synonymous	0.457457
GRIK2-2961	Bimac	synonymous	0.722892
ATRX-149	Bimac	diversifying	3.21932
RN215-1177	Bimac	diversifying	0.746269
PMGT2-2262	Bimac	synonymous	0.75188
VP13A-2840	Bimac	diversifying	7.43363
TRIM2-1702	Bimac	diversifying	85
NPRL2-798	Bimac	synonymous	1.84244
TPPC8-2396	Bimac	diversifying	3.0303
RL5-304	Bimac	diversifying	2.36018
CLH1-2318	Bimac	diversifying	0.369128
PP1RB-542	Bimac	diversifying	2.06243
DDX43-587	Bimac	diversifying	1.22249
MPRD-912	Bimac	synonymous	5.5615
RENR-595	Bimac	diversifying	0.504468
MY18A-5969	Bimac	diversifying	0.659134
COQ7-808	Bimac	synonymous	0.838926
HIP1-310	Bimac	diversifying	1.95531
CAN2-597	Bimac	synonymous	1.62866
CNOT1-5556	Bimac	synonymous	1.97531
VP13A-643	Bimac	diversifying	1.08499
NEC1-1157	Bimac	diversifying	1.31234
SY65-1415	Bimac	diversifying	0.271196
4ET-3962	Bimac	diversifying	0.380609
APLP-6749	Bimac	diversifying	0.616197
VP13A-1521	Bimac	synonymous	1.40105
TBCD5-1455	Bimac	synonymous	0.739958
TM131-5866	Bimac	diversifying	1.04046
GCYA2-2472	Bimac	synonymous	0.723327
ZFR-1189	Bimac	diversifying	0.752909
DCNL3-485	Bimac	diversifying	2.03046
UBR4-14828	Bimac	diversifying	0.832266
HERC1-12156	Bimac	synonymous	1.17396
TPR-5570	Bimac	diversifying	4.8
BAG6-3628	Bimac	diversifying	3.53982
PEX1-2727	Bimac	synonymous	1.2844
ANR17-2623	Bimac	diversifying	2.23048
T132C-515	Bimac	diversifying	0.745712
CBS-1419	Bimac	synonymous	0.878049
FMRF-623	Bimac	diversifying	0.369262
TBK1-2149	Bimac	diversifying	0.942588
GNPAT-1865	Bimac	diversifying	1.68675
REPS1-2968	Bimac	diversifying	0.664452
PDE3A-3865	Bimac	diversifying	9.71074
SRC42-150	Bimac	synonymous	33.5863
CNDP2-875	Bimac	diversifying	2.16049
KCTD6-72	Bimac	synonymous	2.29885
ZNT9-618	Bimac	synonymous	3.76176
HR38-1337	Bimac	diversifying	3.74707
VP13A-5837	Bimac	restorative	0.961538
RABL3-462	Bimac	synonymous	14.7687
SY65-1194	Bimac	synonymous	0.402047
TTC27-2514	Bimac	synonymous	2.00334
LPPRC-2156	Bimac	synonymous	0.696517
GSH0-1308	Bimac	diversifying	2.98103
UBP5-485	Bimac	diversifying	1.75747
PTN23-1917	Bimac	synonymous	1.51803
CG050-630	Bimac	synonymous	0.966543
ZY11B-1436	Bimac	diversifying	0.770925
ZPR1-3487	Bimac	diversifying	0.761035
MMAC-111	Bimac	synonymous	1.36561
TTC38-354	Bimac	synonymous	11.7318
RGRF2-3592	Bimac	diversifying	0.49597
VPS18-1945	Bimac	diversifying	3.92943
KAPR-1024	Bimac	diversifying	0.419048
AGRIN-3567	Bimac	synonymous	0.812065
ZNFX1-340	Bimac	diversifying	1.86335
HERC1-13995	Bimac	synonymous	1.79325
S23IP-2832	Bimac	synonymous	0.816327
NEC1-1481	Bimac	diversifying	4.58599
MD12L-2555	Bimac	synonymous	2.17391
ARI2-645	Bimac	diversifying	0.822123
ANR17-5193	Bimac	synonymous	3.22981
MP2K4-427	Bimac	restorative	42.0513
HIP1-3201	Bimac	synonymous	0.678426
GSLG1-2003	Bimac	diversifying	1.41051
EF1G-1565	Bimac	restorative	0.491718
CFAD-1700	Bimac	diversifying	1.20759
RBCC1-2496	Bimac	synonymous	0.645161
DIP2C-3491	Bimac	diversifying	1.21816
TRPT1-629	Bimac	diversifying	0.954198
LACT2-751	Bimac	diversifying	0.991189
GELS2-651	Bimac	synonymous	0.719424
TM205-185	Bimac	diversifying	1.2474
AP4B1-234	Bimac	synonymous	1.75439
REPS1-777	Bimac	synonymous	1.18203
SC16A-3849	Bimac	synonymous	1.76125
IDE-2849	Bimac	diversifying	0.692841
TTC27-2743	Bimac	diversifying	5.1832
DHE3-792	Bimac	synonymous	0.694444
SPT6H-2495	Bimac	diversifying	0.665927
CY1-501	Bimac	synonymous	0.870024
HIP1-480	Bimac	synonymous	8.87218
PARG-1317	Bimac	synonymous	1.82232
PPME1-579	Bimac	diversifying	1.14155
DCOR-546	Bimac	synonymous	0.384145
AGRIN-4455	Bimac	synonymous	2.88675
CHM1A-559	Bimac	diversifying	0.644745
VP13A-6939	Bimac	synonymous	1.07705
MIB1-1176	Bimac	synonymous	0.483559
S14L2-141	Bimac	synonymous	1.25
SSF1-1194	Bimac	synonymous	0.925926
BACD3-794	Bimac	diversifying	0.400133
VP13A-1633	Bimac	diversifying	2.12766
UBR5-5760	Bimac	synonymous	3.09735
RRP12-2528	Bimac	diversifying	1.03806
TPR-5389	Bimac	diversifying	3.15934
ZFYV1-1576	Bimac	diversifying	1.38614
TRIM2-949	Bimac	diversifying	8.74662
DCAF6-426	Bimac	synonymous	1.14007
ZNFX1-4217	Bimac	diversifying	1.19363
CACL1-792	Bimac	synonymous	1.31062
RSBNL-6473	Bimac	diversifying	1.48699
NPRL2-495	Bimac	synonymous	1.35062
DCA10-410	Bimac	synonymous	19.8113
GCYA2-811	Bimac	diversifying	1.27946
VPS53-350	Bimac	diversifying	0.979192
NIPA2-669	Bimac	synonymous	1.0846
ADAS-1838	Bimac	diversifying	0.986193
UBA6-1349	Bimac	restorative	2.56112
LANC3-218	Bimac	diversifying	0.459482
PTN4-2250	Bimac	diversifying	0.768492
LACT2-977	Bimac	diversifying	2.37113
SUOX-1394	Bimac	diversifying	8.78378
TRIPC-3163	Bimac	diversifying	30.8983
DYN1-1834	Bimac	diversifying	0.96911
STA5B-1997	Bimac	diversifying	0.286188
GYS-1400	Bimac	synonymous	0.451807
PTN12-2073	Bimac	synonymous	3.95713
ATRX-4462	Bimac	diversifying	10.3744
TBK1-1352	Bimac	diversifying	2.6534
PTN4-1513	Bimac	diversifying	16.4537
TTC17-1871	Bimac	diversifying	5.70071
VP13A-5952	Bimac	synonymous	0.891972
RET-3152	Bimac	diversifying	2.38806
ACBG2-1996	Bimac	restorative	2.77214
DPYS-1554	Bimac	synonymous	0.322399
RAD50-2406	Bimac	synonymous	10.181
ATG5-290	Bimac	diversifying	1.4377
EP15R-552	Bimac	synonymous	0.985222
ATRX-733	Bimac	diversifying	1.38477
EPG5-8446	Bimac	diversifying	8.52982
SYNRG-903	Bimac	synonymous	8.35165
GOGA2-2019	Bimac	synonymous	1.19435
AGRIN-5446	Bimac	diversifying	4.52876
CACL1-702	Bimac	synonymous	1.11643
ARID2-175	Bimac	diversifying	22.542
RAD21-865	Bimac	diversifying	39.9023
NDUBA-559	Bimac	diversifying	0.540123
SCPDL-755	Bimac	diversifying	2.43379
FAAH2-1609	Bimac	diversifying	1.59046
RGRF2-3517	Bimac	diversifying	0.473373
INP4A-1257	Bimac	synonymous	0.77951
PLBL2-1114	Bimac	diversifying	1.62272
GEMI5-4496	Bimac	diversifying	1.41593
APLP-3316	Bimac	diversifying	4.92228
GELS2-1317	Bimac	synonymous	1.41518
MY18A-2617	Bimac	diversifying	78.5877
TSN7-341	Bimac	diversifying	0.378234
COPG2-487	Bimac	diversifying	2.6475
TBD2B-1889	Bimac	diversifying	1.22699
TBD2B-660	Bimac	synonymous	1.10565
TPC12-1345	Bimac	diversifying	0.927357
CC171-3000	Bimac	synonymous	0.891266
HERC2-15334	Bimac	diversifying	0.91047
MBTD1-1650	Bimac	synonymous	0.851789
FCSD2-3102	Bimac	synonymous	4.28894
DHX9-2956	Bimac	diversifying	0.494234
LAMA-10893	Bimac	synonymous	2.16998
TRI33-246	Bimac	synonymous	13.6015
ZPR1-3868	Bimac	diversifying	0.952381
FLNA-3764	Bimac	restorative	0.828157
HIP1-2761	Bimac	diversifying	0.71582
UMPS-1252	Bimac	diversifying	1.59292
NBAS-7083	Bimac	synonymous	6.79012
ALS2-3127	Bimac	diversifying	1.50538
PTN4-2201	Bimac	diversifying	8.51809
FND3A-7280	Bimac	diversifying	2.42105
RSBNL-5798	Bimac	diversifying	1.16732
AGM1-1421	Bimac	diversifying	2.19595
ROCK2-3515	Bimac	restorative	2.45148
TIM44-799	Bimac	diversifying	1.63551
TPR-2048	Bimac	diversifying	1.55902
VP13A-4950	Bimac	synonymous	0.909091
MAOX-1902	Bimac	synonymous	18.2958
PNPO-969	Bimac	synonymous	8.44156
MMAC-112	Bimac	diversifying	1.24069
HIP1-3149	Bimac	diversifying	0.922509
VP13A-6259	Bimac	diversifying	37.2069
OVCA2-715	Bimac	diversifying	5.05263
CSPG4-3075	Bimac	synonymous	12.5158
ANR17-6586	Bimac	diversifying	1.74863
TTC38-1488	Bimac	synonymous	1.03093
UBE4A-1905	Bimac	synonymous	2.11742
S14L2-835	Bimac	diversifying	1.67064
SODM-452	Bimac	diversifying	1.63776
KCTD6-487	Bimac	diversifying	33.1183
ASM-2194	Bimac	restorative	3.62976
GCYA2-889	Bimac	diversifying	1.94715
RHG39-3019	Bimac	diversifying	1.24481
TRPT1-1216	Bimac	diversifying	0.929368
FLNA-6136	Bimac	diversifying	1.18203
FLNA-2183	Bimac	restorative	7.61015
SC16A-1416	Bimac	synonymous	2.31481
VATB-1287	Bimac	synonymous	1.12932
KCTD6-284	Bimac	diversifying	21.2664
TRIM2-2215	Bimac	diversifying	61.1869
CAND1-2863	Bimac	diversifying	0.817439
HERC1-13002	Bimac	synonymous	1.46628
YH24-1266	Bimac	synonymous	7.85645
KY-9473	Bimac	diversifying	1.62242
RN103-820	Bimac	diversifying	1.21359
ERLN2-392	Bimac	diversifying	1.95804
UBE3A-2799	Bimac	synonymous	0.839161
ARP10-207	Bimac	synonymous	3.50672
RBBP4-983	Bimac	diversifying	0.60241
ZFR-1620	Bimac	synonymous	1.93299
LMF2-1181	Bimac	diversifying	2.94345
FA8A1-909	Bimac	synonymous	1.1889
PKDCC-1180	Bimac	diversifying	2.14797
PP1RB-432	Bimac	diversifying	3.61367
DDR2-3147	Bimac	synonymous	4.79645
CG050-832	Bimac	diversifying	0.990415
HIP1-1145	Bimac	diversifying	1.04068
FSTL5-3689	Bimac	diversifying	0.692932
PSMD5-1265	Bimac	diversifying	0.621977
PHM-1359	Bimac	synonymous	0.252757
DD19A-1421	Bimac	diversifying	0.728597
ATRX-769	Bimac	diversifying	9.42029
IDE-1236	Bimac	synonymous	4.50161
MVP-3043	Bimac	diversifying	0.934066
IMDH3-988	Bimac	restorative	0.655022
SE1L1-2277	Bimac	synonymous	1.14583
UBE4A-953	Bimac	diversifying	0.830368
US6NL-1819	Bimac	diversifying	0.708763
CAND1-607	Bimac	diversifying	0.890585
FAS-3983	Bimac	diversifying	3.95189
PP1RA-1314	Bimac	synonymous	1.73611
CDO1-198	Bimac	synonymous	0.341588
CDKAL-1394	Bimac	diversifying	0.978793
RL6-1358	Bimac	diversifying	1.59867
DAAM1-3144	Bimac	synonymous	5.43071
APBB2-1317	Bimac	synonymous	0.545951
SYVC-738	Bimac	synonymous	1.81818
PTN13-1440	Bimac	synonymous	1.14068
PDE12-2212	Bimac	diversifying	2.44898
PTN12-2047	Bimac	diversifying	0.552923
HIP1-189	Bimac	synonymous	2.28571
ANR17-6904	Bimac	diversifying	4.35589
DDX10-2424	Bimac	synonymous	5.77367
ZPR1-4125	Bimac	synonymous	0.634633
MMSA-1581	Bimac	synonymous	0.810654
FAS-4678	Bimac	diversifying	1.03474
ANO8-499	Bimac	diversifying	3.37382
NEC1-621	Bimac	synonymous	2.54777
GCYB1-1716	Bimac	synonymous	1.99081
ATRX-147	Bimac	synonymous	19.8777
FBX21-431	Bimac	diversifying	1.15207
WDR11-3654	Bimac	synonymous	0.550206
RB39B-252	Bimac	synonymous	0.332924
ODO1-812	Bimac	diversifying	1.24052
RN215-1005	Bimac	synonymous	1.21335
MED20-637	Bimac	restorative	1.42566
ECHD3-600	Bimac	synonymous	1.17096
SYWC-169	Bimac	diversifying	0.689655
TBD2B-2238	Bimac	synonymous	1.43296
PCX1-5229	Bimac	synonymous	1.37195
CDKAL-1552	Bimac	diversifying	1.14286
ESYT2-2134	Bimac	diversifying	0.386847
GFRP-137	Bimac	diversifying	6.82049
RL5-432	Bimac	synonymous	7.79383
IDHC-90	Bimac	synonymous	0.777202
MIB1-1787	Bimac	restorative	0.831601
ACADV-1492	Bimac	diversifying	2.4453
CSPG4-3246	Bimac	synonymous	1.42132
DDX58-4199	Bimac	diversifying	0.912921
INP4A-1493	Bimac	diversifying	1.41767
HINFP-1056	Bimac	synonymous	1.24481
ANR17-5904	Bimac	synonymous	0.676983
ATRX-7933	Bimac	diversifying	65.6909
CK5P3-180	Bimac	synonymous	1.2987
NLTP-580	Bimac	diversifying	0.75
S23IP-2192	Bimac	diversifying	1.38889
CDKAL-873	Bimac	synonymous	35.568
PTN4-368	Bimac	diversifying	2.95728
HD-8524	Bimac	diversifying	1.16505
ZFR-1528	Bimac	diversifying	1.56047
NPRL2-836	Bimac	diversifying	1.19522
SYVC-3174	Bimac	synonymous	1.32212
TPR-3828	Bimac	synonymous	17.8571
CBS-1252	Bimac	restorative	13.4172
DDB1-1072	Bimac	diversifying	2.79232
TBC16-2271	Bimac	synonymous	1.15681
FAS-441	Bimac	diversifying	3.20592
MYCB2-18856	Bimac	diversifying	1.96429
EPG5-7960	Bimac	diversifying	0.711111
TBK1-594	Bimac	synonymous	1.18397
MDHC-758	Bimac	diversifying	0.384307
VP13A-2724	Bimac	synonymous	1.23457
ANFY1-2355	Bimac	synonymous	1.98675
TTC37-992	Bimac	diversifying	1.13852
R3HCL-2481	Bimac	synonymous	0.988142
SHLB1-1414	Bimac	diversifying	0.538194
FLNA-1938	Bimac	synonymous	15.7635
TEP1-3319	Bimac	diversifying	48.4314
TGFA1-1590	Bimac	synonymous	10.7784
CKAP5-4942	Bimac	diversifying	38.7805
SF3B2-1278	Bimac	synonymous	0.969697
TPR-3660	Bimac	synonymous	3.60206
PSMD5-201	Bimac	synonymous	1.61994
MASU1-509	Bimac	diversifying	0.985915
CSPG4-5469	Bimac	synonymous	0.731383
PDE3A-3330	Bimac	synonymous	1.49701
SC6A5-3820	Bimac	diversifying	0.907441
UVRAG-1408	Bimac	diversifying	1.06061
GRAP1-2252	Bimac	diversifying	1.41935
TNG2-341	Bimac	diversifying	1.93861
GDPD1-1021	Bimac	diversifying	2.85307
RABX5-1515	Bimac	synonymous	1.33511
MANBA-390	Bimac	synonymous	0.882353
F184A-1284	Bimac	synonymous	2.00803
MLF1-442	Bimac	diversifying	1.69433
SYQ-881	Bimac	diversifying	1.33715
KAPR-1301	Bimac	diversifying	10.993
ELP1-319	Bimac	diversifying	6.66667
CDC27-261	Bimac	synonymous	12.64
CAPR2-404	Bimac	diversifying	3.34928
EP15R-1275	Bimac	synonymous	1.16279
COPG2-1020	Bimac	synonymous	1.07349
LDHD-913	Bimac	diversifying	1.63551
AKIB1-1333	Bimac	diversifying	0.791557
ANR17-5239	Bimac	diversifying	16.7805
KS6A5-1355	Bimac	diversifying	1.21951
ALS2-295	Bimac	diversifying	1.47059
PDC6I-166	Bimac	diversifying	0.748503
ILK-706	Bimac	diversifying	0.698487
DYN1-1692	Bimac	synonymous	0.851393
VPRBP-817	Bimac	diversifying	2.38095
TRIPC-2908	Bimac	diversifying	1.2884
MP2K4-550	Bimac	diversifying	18.6881
MMSA-1179	Bimac	synonymous	0.658762
GOGA2-999	Bimac	synonymous	1.52838
NRDC-3051	Bimac	synonymous	0.940071
QTRD1-660	Bimac	synonymous	0.924214
VPS53-2594	Bimac	diversifying	1.69014
ABCD3-987	Bimac	synonymous	3.86297
VP37B-418	Bimac	diversifying	0.985595
EDC4-3793	Bimac	diversifying	1.7192
DCA10-972	Bimac	synonymous	9.06702
AL4A1-1361	Bimac	diversifying	0.814901
PARD3-5359	Bimac	diversifying	1.93798
MY18A-4428	Bimac	synonymous	63.747
CIA30-282	Bimac	synonymous	1.24224
CLCN3-581	Bimac	diversifying	0.714286
CFAD-1233	Bimac	synonymous	0.701978
DPYD-910	Bimac	diversifying	1.08814
PPME1-451	Bimac	diversifying	21.0231
RXR-1269	Bimac	synonymous	3.73064
HIP1-2100	Bimac	synonymous	1.68067
RBCC1-1419	Bimac	synonymous	1.13234
HIP1-3523	Bimac	diversifying	1.34892
ZC3HF-1160	Bimac	diversifying	0.559552
ARFP2-388	Bimac	diversifying	1.17925
SMAD3-365	Bimac	diversifying	1.50094
ALS2-2353	Bimac	diversifying	2.1645
C1GLT-1262	Bimac	diversifying	1.54525
AMRP-783	Bimac	synonymous	1.10132
ACSL4-1913	Bimac	diversifying	1.08382
HUWE1-10678	Bimac	restorative	1.10803
PR2-545	Bimac	diversifying	1.75439
ANR17-6669	Bimac	synonymous	1.41844
AL7A1-1450	Bimac	diversifying	0.74983
HEAT3-1786	Bimac	diversifying	8.04878
LPPRC-1351	Bimac	diversifying	0.656455
TTF2-2981	Bimac	diversifying	12.8882
GCYA2-307	Bimac	diversifying	16.3636
GRIK2-2885	Bimac	diversifying	38.2181
TBD2B-3231	Bimac	synonymous	6.18436
ATRX-8204	Bimac	diversifying	1.2664
PDE12-2758	Bimac	diversifying	1.64319
GRAP1-807	Bimac	synonymous	0.711111
MAOX-604	Bimac	diversifying	0.624133
ANR17-2971	Bimac	diversifying	6.35995
PTN4-2757	Bimac	synonymous	1.34855
DDX58-4263	Bimac	synonymous	4.51866
VCIP1-3389	Bimac	diversifying	1.36519
ABCF3-1324	Bimac	diversifying	1.62866
SC16A-626	Bimac	diversifying	8.6747
GRDN-6404	Bimac	diversifying	2.44898
SF3B2-385	Bimac	diversifying	13.8264
TTC27-841	Bimac	diversifying	0.639854
MAT2B-1503	Bimac	synonymous	1.8595
VPS53-1164	Bimac	synonymous	2.62069
TRIPC-2550	Bimac	synonymous	4.44126
KCTD6-440	Bimac	diversifying	0.755124
SF3B2-759	Bimac	synonymous	1.19048
TPR-3843	Bimac	synonymous	1.07991
COASY-794	Bimac	diversifying	3.37478
DCNL3-885	Bimac	diversifying	1.86441
GCYA2-2597	Bimac	diversifying	1.10193
ULA1-1050	Bimac	synonymous	1.03093
PACRL-527	Bimac	diversifying	1.20482
MBLC1-1254	Bimac	diversifying	2.98246
HIP1-876	Bimac	synonymous	2.79018
TPPC8-2980	Bimac	diversifying	0.85592
TBD2B-2675	Bimac	diversifying	5.51111
KIF3A-934	Bimac	diversifying	14.2551
APBB2-2999	Bimac	diversifying	0.395809
VKGC-1598	Bimac	diversifying	0.877893
TT39C-595	Bimac	diversifying	0.684262
NBAS-5559	Bimac	synonymous	1.19332
BIG3-4281	Bimac	synonymous	0.702576
UXS1-488	Bimac	diversifying	0.696517
RENT1-3101	Bimac	synonymous	1.07692
S23IP-2301	Bimac	synonymous	2.40175
MVP-1948	Bimac	restorative	0.971345
GCY8E-1814	Bimac	diversifying	2.14592
VP13A-7578	Bimac	synonymous	0.598802
TBK1-978	Bimac	synonymous	0.717835
VP13A-7382	Bimac	diversifying	2.21239
HIP1-2349	Bimac	synonymous	0.582666
PPCE-1821	Bimac	diversifying	2
ANR17-1974	Bimac	synonymous	1.46104
ELP1-829	Bimac	diversifying	1.02459
NSF1C-1037	Bimac	diversifying	1.2987
RGRF2-4664	Bimac	diversifying	0.513906
EIF2A-868	Bimac	diversifying	2.65178
IDH3A-1065	Bimac	synonymous	0.963391
SCPDL-756	Bimac	synonymous	10.1124
EIF3D-1082	Bimac	diversifying	0.648508
VP13A-6865	Bimac	diversifying	1.62602
DI3L2-2907	Bimac	synonymous	1.74081
RRP12-776	Bimac	diversifying	1.0574
ESYT2-2416	Bimac	diversifying	0.744879
ASNA-420	Bimac	synonymous	0.569426
ATRX-219	Bimac	synonymous	1.82609
CALM-3010	Bimac	diversifying	20.6774
GSLG1-2788	Bimac	diversifying	0.743889
PDE12-4651	Bimac	diversifying	1.01215
ZNFX1-2303	Bimac	diversifying	3.51906
TRPT1-868	Bimac	diversifying	2.97714
COG3-1638	Bimac	diversifying	0.996678
TPC13-402	Bimac	diversifying	0.845666
ARP10-507	Bimac	synonymous	0.546448
ACBG2-1267	Bimac	restorative	4.24088
UFL1-1642	Bimac	diversifying	1.49254
PIGB-2036	Bimac	diversifying	18.5471
PDE7A-2644	Bimac	diversifying	9.48617
ZNFX1-4140	Bimac	synonymous	3.36352
RBCC1-1084	Bimac	restorative	4.64191
GNPAT-1683	Bimac	synonymous	4.05983
TBD2B-1775	Bimac	diversifying	0.774336
HERC1-14206	Bimac	diversifying	0.695134
CAPS1-770	Bimac	diversifying	0.877193
HIP1-2099	Bimac	diversifying	0.730689
VP13A-5644	Bimac	diversifying	2.7933
BACD3-153	Bimac	synonymous	0.516648
SYQ-1942	Bimac	diversifying	0.887311
AGRIN-3594	Bimac	synonymous	6.65259
HERC1-6630	Bimac	synonymous	1.81452
KCNAW-1328	Bimac	diversifying	81.8
TRIM2-1132	Bimac	diversifying	0.704935
SSF1-283	Bimac	diversifying	3.84615
LACB2-483	Bimac	synonymous	3.06122
ANR17-5184	Bimac	synonymous	4.5977
MA2B1-1392	Bimac	synonymous	1.30354
EXOC7-1299	Bimac	diversifying	0.736067
ANR17-4030	Bimac	diversifying	3.22196
MPPB-860	Bimac	diversifying	0.862407
ANR17-4523	Bimac	diversifying	1.28023
SF3B2-1683	Bimac	synonymous	1.66482
CY1-347	Bimac	diversifying	0.96706
COG5-1514	Bimac	diversifying	1.21951
ARC1A-688	Bimac	restorative	0.579374
NPRL2-987	Bimac	synonymous	1.09141
DMD-9108	Bimac	synonymous	1.05263
GYS-3262	Bimac	diversifying	0.439239
CWC22-585	Bimac	synonymous	1.92308
IPO13-2547	Bimac	synonymous	1.02489
GCYA2-2148	Bimac	synonymous	1.80305
MY18A-4750	Bimac	diversifying	9.21376
KY-8952	Bimac	synonymous	6.27306
RL32-71	Bimac	restorative	0.668383
TPK1-552	Bimac	synonymous	2.90598
CY1-823	Bimac	diversifying	7.19358
ZFR-2813	Bimac	diversifying	6.72348
GRIK2-902	Bimac	restorative	0.848896
MD12L-518	Bimac	restorative	2.06897
TAB1-834	Bimac	synonymous	3.75469
ANR17-6442	Bimac	diversifying	28.0702
CSPG4-3476	Bimac	diversifying	1.81125
SYWC-165	Bimac	synonymous	0.627451
WASH7-2654	Bimac	diversifying	1.62933
KI13A-3643	Bimac	diversifying	1.002
CA2D3-2029	Bimac	diversifying	4.57666
TT39B-414	Bimac	synonymous	1.97206
GRIK2-505	Bimac	restorative	1.01695
Y045-1766	Bimac	diversifying	2.15311
NID1-2192	Bimac	diversifying	1.74672
VP13A-1590	Bimac	synonymous	5.41872
VP13A-5953	Bimac	diversifying	3.62538
P40-1532	Bimac	diversifying	0.682806
G3BP2-1717	Bimac	diversifying	0.441826
TCPZ-262	Bimac	diversifying	2.00343
LAMA-11111	Bimac	diversifying	0.983607
LPP-1333	Bimac	diversifying	2.44499
RBCC1-895	Bimac	diversifying	0.494743
GCYA2-2154	Bimac	synonymous	1.78899
TBC16-2135	Bimac	diversifying	2.06469
T132C-145	Bimac	diversifying	1.84659
HUWE1-15071	Bimac	diversifying	0.867052
UBXN4-1498	Bimac	diversifying	7.33871
TTC17-269	Bimac	diversifying	1.48883
US6NL-1346	Bimac	diversifying	0.538358
HIP1-2600	Bimac	diversifying	1.08424
ECM29-1724	Bimac	diversifying	3.45572
MEMO1-419	Bimac	diversifying	1.19904
FAS-3950	Bimac	diversifying	1.32502
WDR74-262	Bimac	diversifying	1.64609
GRAP1-2559	Bimac	synonymous	5.60897
UBP47-1346	Bimac	diversifying	1.12936
MERL-961	Bimac	diversifying	1.11857
OAZ1-512	Bimac	diversifying	0.31683
EI2BG-900	Bimac	synonymous	5.07365
GABT-725	Bimac	restorative	49.7772
PARP1-2880	Bimac	synonymous	4.07359
NEC1-1134	Bimac	restorative	1.08696
AKIB1-3406	Bimac	diversifying	0.719424
PPP5-677	Bimac	diversifying	1.53173
HUWE1-9132	Bimac	synonymous	1.20321
UBR3-4590	Bimac	synonymous	1.22117
BAG6-3616	Bimac	diversifying	1.1611
LACT2-1269	Bimac	synonymous	0.728408
LRK1-6783	Bimac	synonymous	2.07373
ZFR-1097	Bimac	diversifying	4.29104
SC16A-3944	Bimac	diversifying	1.11732
RL3-882	Bimac	synonymous	0.743451
UFL1-2191	Bimac	diversifying	1.02145
4ET-3686	Bimac	diversifying	0.302596
DMD-9243	Bimac	synonymous	1.5748
GCYA2-996	Bimac	diversifying	0.547303
GCYA2-628	Bimac	diversifying	1.45732
ACOX3-2266	Bimac	diversifying	1.70316
FAS-4516	Bimac	diversifying	0.942588
HIP1-2776	Bimac	diversifying	1.02941
RGS7-1636	Bimac	diversifying	1.5949
SNUT1-1338	Bimac	synonymous	4.01662
HIP1-229	Bimac	diversifying	1.26761
KIF3A-1655	Bimac	diversifying	4.58392
NEUL4-4678	Bimac	diversifying	0.863558
TTC27-1163	Bimac	diversifying	18.3333
ACSL4-894	Bimac	synonymous	2.21843
BL1S6-779	Bimac	restorative	0.698273
UBR5-8003	Bimac	diversifying	1.31579
HSP7C-1902	Bimac	synonymous	0.365246
PHF10-4860	Bimac	synonymous	0.947867
PDE7A-1139	Bimac	diversifying	8.58779
TPR-5775	Bimac	diversifying	1.82648
MBTD1-2281	Bimac	diversifying	0.829876
VPS53-1071	Bimac	synonymous	1.66389
RHG06-3447	Bimac	synonymous	1.22549
GABT-1370	Bimac	diversifying	0.635593
TM134-885	Bimac	synonymous	0.892857
PPME1-565	Bimac	diversifying	1.58491
UBR5-7591	Bimac	diversifying	0.967742
CDKAL-368	Bimac	diversifying	13.7868
WDR11-2003	Bimac	diversifying	1.0582
ACM2-2595	Bimac	synonymous	0.829876
CKAP5-5014	Bimac	diversifying	31.1111
ODO1-809	Bimac	diversifying	0.777935
NC2B-557	Bimac	diversifying	1.69903
SCAP-4197	Bimac	diversifying	2.2339
NBAS-6277	Bimac	diversifying	1.30435
CP062-2939	Bimac	diversifying	42.7068
FAS-3088	Bimac	diversifying	0.866218
UBP40-687	Bimac	synonymous	1.21457
DYN1-2209	Bimac	diversifying	0.565682
MMSA-1127	Bimac	diversifying	2.59631
ODO1-3147	Bimac	synonymous	0.809717
LIS1-656	Bimac	diversifying	0.39267
MTMRD-2143	Bimac	diversifying	5.31178
FLNA-5228	Bimac	diversifying	2.36052
DDX58-2489	Bimac	diversifying	1.0989
TF3C1-5960	Bimac	diversifying	1.35823
NRDC-1411	Bimac	diversifying	2.72572
HERC1-14745	Bimac	synonymous	0.866426
RL5-413	Bimac	diversifying	0.394283
CAPS1-1326	Bimac	synonymous	57.0297
SKIV2-2923	Bimac	diversifying	2.71186
PLAP-996	Bimac	synonymous	1.77936
TOM70-602	Bimac	diversifying	0.867679
GYS-2093	Bimac	synonymous	0.888231
PHM-1274	Bimac	diversifying	0.320977
YLAT2-157	Bimac	diversifying	0.542215
FLNA-4159	Bimac	diversifying	1.14703
TM205-184	Bimac	diversifying	0.726141
MVD1-156	Bimac	diversifying	90
SODM-451	Bimac	diversifying	0.533721
CELF2-1116	Bimac	synonymous	0.536673
BIG3-2792	Bimac	diversifying	1.32013
TCPE-1759	Bimac	diversifying	1.11255
TRIPC-2372	Bimac	diversifying	0.936524
LACT2-535	Bimac	diversifying	0.948509
MAOX-1134	Bimac	synonymous	2.63545
CELF2-624	Bimac	synonymous	0.562588
MA2B1-2685	Bimac	synonymous	6.12245
BACD3-205	Bimac	diversifying	1.06464
DYN1-1596	Bimac	synonymous	0.571429
SAHH3-1693	Bimac	diversifying	1.24031
CY1-599	Bimac	diversifying	0.816612
RAD50-3668	Bimac	diversifying	1.93798
KIF3A-60	Bimac	synonymous	1.28458
TRPT1-1203	Bimac	synonymous	8.14917
GRIK2-1577	Bimac	restorative	1.08696
SY65-695	Bimac	diversifying	46.2561
SMCE1-1105	Bimac	diversifying	2.1028
WBS16-1418	Bimac	diversifying	1.54185
VLDLR-1623	Bimac	synonymous	28.8639
RGP1-426	Bimac	synonymous	39.0887
FLNA-1941	Bimac	synonymous	0.97561
CDKAL-1168	Bimac	diversifying	0.898204
RL3-598	Bimac	diversifying	0.302343
TPR-1038	Bimac	synonymous	4.9676
TRIM2-2209	Bimac	diversifying	13.0493
TS101-1288	Bimac	diversifying	0.47619
ANR17-4717	Bimac	diversifying	0.727273
SMHD1-5051	Bimac	diversifying	3.66748
RHG32-8620	Bimac	diversifying	1.19581
HIP1-2115	Bimac	synonymous	1.11675
NEC1-1358	Bimac	diversifying	0.981997
TRIM2-368	Bimac	diversifying	10.2291
TOP2B-4846	Bimac	diversifying	1.18182
VP13A-3075	Bimac	synonymous	9.75207
CDKAL-1496	Bimac	diversifying	7.30994
SYT15-997	Bimac	diversifying	2.11268
CUL1-125	Bimac	restorative	0.970874
SNX33-870	Bimac	synonymous	2.06379
CSPG4-1079	Bimac	diversifying	0.75
LEV9-1465	Bimac	diversifying	0.938338
6PGD-927	Bimac	synonymous	0.723982
KI13A-4336	Bimac	diversifying	1.28755
FBXW4-632	Bimac	diversifying	1.30719
PHM-504	Bimac	synonymous	0.313446
CSPG4-605	Bimac	diversifying	1.00865
CDKAL-1285	Bimac	diversifying	1.97694
VP13A-4590	Bimac	restorative	2.55376
GCYA2-507	Bimac	synonymous	2.15827
FAAH2-1302	Bimac	synonymous	2.45161
GCYA2-298	Bimac	diversifying	20
PLBL2-1672	Bimac	diversifying	3.7931
COPB2-2258	Bimac	diversifying	1.00908
TTC38-1152	Bimac	synonymous	1.52778
DC1L2-935	Bimac	diversifying	0.619579
VP13A-5503	Bimac	diversifying	44.9843
FSTL5-4798	Bimac	diversifying	0.647698
PDPK1-2318	Bimac	diversifying	0.915751
ELP1-484	Bimac	diversifying	0.948767
APC5-1683	Bimac	synonymous	1.09649
CAPS1-3034	Bimac	diversifying	0.792079
SUOX-1913	Bimac	diversifying	2.26244
UBP8-1674	Bimac	synonymous	1.86667
MTUS2-532	Bimac	diversifying	1.02041
FSTL5-3847	Bimac	diversifying	0.439267
GNS-1226	Bimac	diversifying	0.482509
ATRX-6669	Bimac	synonymous	1.15176
PPIG-3691	Bimac	diversifying	2.7088
TSC1-1990	Bimac	diversifying	1.28
NEC1-2109	Bimac	synonymous	3.7551
LMAN1-1696	Bimac	restorative	5.074
DCAF6-1069	Bimac	diversifying	2.22222
ESYT2-1380	Bimac	synonymous	0.544218
MAOX-1781	Bimac	diversifying	0.319396
MD12L-1723	Bimac	restorative	1.28617
KAPR-873	Bimac	synonymous	3.89785
CDKAL-180	Bimac	synonymous	26.7898
HUWE1-11114	Bimac	diversifying	1.24481
MY18A-2056	Bimac	diversifying	4.31818
PR2-509	Bimac	diversifying	1.44033
ARI2-187	Bimac	diversifying	1.17548
UBA6-2126	Bimac	diversifying	4.47761
UBXN6-1435	Bimac	diversifying	0.944386
CALM-3156	Bimac	diversifying	1.19581
PTN4-270	Bimac	synonymous	3.58423
UBP5-605	Bimac	diversifying	1.33715
COG8-1971	Bimac	synonymous	3.9312
HR38-1889	Bimac	diversifying	2.61905
MED15-1936	Bimac	diversifying	0.923077
LACT2-954	Bimac	synonymous	1.05263
PDPR-1241	Bimac	diversifying	1.15512
INP4A-1541	Bimac	diversifying	0.897308
SYQ-455	Bimac	diversifying	1.38714
UBP40-2322	Bimac	synonymous	4.93047
IDE-1955	Bimac	restorative	2.02634
VLDLR-724	Bimac	restorative	52.7319
DDX58-4252	Bimac	diversifying	1.58428
PDE3A-3397	Bimac	diversifying	1.13798
CDKAL-655	Bimac	diversifying	1.28
SRC42-231	Bimac	synonymous	0.86546
ANR17-4080	Bimac	synonymous	11.215
CAPS1-1359	Bimac	synonymous	10.5419
HIP1-2797	Bimac	diversifying	0.653595
FYCO1-2312	Bimac	diversifying	1.20219
CFAD-1769	Bimac	diversifying	1.83486
WDR1-390	Bimac	synonymous	0.684541
MYPH-387	Bimac	synonymous	2.15947
RL5-229	Bimac	diversifying	5.64999
RET-936	Bimac	synonymous	2.30088
PIWL1-1869	Bimac	synonymous	1.11663
KCTD6-471	Bimac	synonymous	0.7431
RAD-1472	Bimac	diversifying	7.46812
UBE3A-469	Bimac	diversifying	1.12994
NPRL2-967	Bimac	diversifying	5.14354
GELS2-726	Bimac	synonymous	0.409137
CISY-1209	Bimac	synonymous	2.25464
SNX14-1932	Bimac	synonymous	1.19454
AMRP-1041	Bimac	synonymous	15.9833
MDN1-323	Bimac	diversifying	1.01626
HMDH-517	Bimac	diversifying	1.54867
PLBL2-1520	Bimac	diversifying	2.17391
RND3-63	Bimac	synonymous	0.929368
TIM-1088	Bimac	diversifying	0.795455
RHG44-1812	Bimac	synonymous	1.44033
HIP1-652	Bimac	diversifying	3.16687
TBD2B-3645	Bimac	synonymous	1.98276
ADAP1-241	Bimac	restorative	0.644567
DDX58-1584	Bimac	synonymous	3.4127
EF1B-803	Bimac	diversifying	0.440379
PDE12-4653	Bimac	synonymous	19.8428
WDR5-471	Bimac	synonymous	1.69492
CC171-1700	Bimac	restorative	2.05607
SIR3-1039	Bimac	diversifying	1.17371
HID1-2684	Bimac	diversifying	0.968992
IDE-3102	Bimac	diversifying	1.11402
GOGA2-2112	Bimac	synonymous	48.8818
KIF3A-2192	Bimac	diversifying	3.10245
TBD2B-1606	Bimac	diversifying	51.4493
EIF3D-1036	Bimac	synonymous	0.639591
TBCD5-1415	Bimac	diversifying	0.87241
VKGC-706	Bimac	diversifying	1.84544
RG190-2619	Bimac	synonymous	1.95695
TGFA1-2278	Bimac	diversifying	0.881057
DMD-11736	Bimac	synonymous	8.00821
NKRF-115	Bimac	diversifying	1.11235
VP13A-7066	Bimac	diversifying	8.8474
RN157-279	Bimac	synonymous	0.535117
ANR17-3397	Bimac	diversifying	1.37457
UBA1-2416	Bimac	diversifying	3.32564
FMRF-625	Bimac	diversifying	3.66396
KMT2A-15680	Bimac	diversifying	1.08992
GCYA2-2829	Bimac	synonymous	0.662837
UBP40-1176	Bimac	synonymous	1.43043
CISY-1125	Bimac	synonymous	0.617792
SUGP1-490	Bimac	diversifying	3.14465
NRDC-1922	Bimac	diversifying	1.76768
TGFA1-112	Bimac	diversifying	1.13379
UBR5-6859	Bimac	diversifying	1.85567
PNPO-1091	Bimac	diversifying	1.34953
PDE7A-1181	Bimac	diversifying	1.33588
SETD2-15813	Bimac	synonymous	1.417
TGFA1-1740	Bimac	synonymous	1.28617
IQGA1-2371	Bimac	diversifying	0.868307
ELP1-935	Bimac	diversifying	1.04603
VP13A-10158	Bimac	synonymous	6.88406
CAPS1-1813	Bimac	diversifying	0.691017
STML1-1542	Bimac	synonymous	2.8103
NPRL2-746	Bimac	diversifying	0.704225
VCIP1-1164	Bimac	synonymous	4.93274
ESYT2-701	Bimac	restorative	2.73862
TMF1-4760	Bimac	diversifying	1.03093
UBR4-13090	Bimac	diversifying	1.20603
GMPR2-79	Bimac	diversifying	0.733496
SY65-761	Bimac	diversifying	1.06791
GCYA2-565	Bimac	diversifying	2.96875
TBD2B-1931	Bimac	diversifying	74.4608
NEC1-1013	Bimac	diversifying	1.30233
MT21A-1030	Bimac	diversifying	2.20588
RENR-823	Bimac	diversifying	0.35251
MA1B1-726	Bimac	synonymous	7.38255
FKB15-1395	Bimac	synonymous	49.4403
TEP1-3907	Bimac	diversifying	0.993125
BAG6-3243	Bimac	synonymous	1.78571
SF3B2-1037	Bimac	diversifying	26.2918
PHM-1211	Bimac	diversifying	1.12181
TOLIP-398	Bimac	diversifying	48.9027
NNTM-992	Bimac	diversifying	1.40264
HERC1-8361	Bimac	synonymous	3.37079
DPYD-2211	Bimac	synonymous	0.624442
DCA10-436	Bimac	diversifying	4.87365
TXD16-1114	Bimac	restorative	1.42045
HIP1-1039	Bimac	diversifying	0.625559
SYT15-1571	Bimac	diversifying	1.21528
CAPS1-912	Bimac	synonymous	29.3743
CSN2-1298	Bimac	diversifying	1.23099
ARNT-591	Bimac	synonymous	1.14155
XBP1-574	Bimac	diversifying	0.426945
DESI1-98	Bimac	diversifying	0.916031
AKIB1-911	Bimac	diversifying	0.782779
PEX1-3000	Bimac	synonymous	0.52867
VP13A-2907	Bimac	synonymous	1.85185
RPGP1-1458	Bimac	synonymous	0.661704
UBXN4-1245	Bimac	synonymous	6.40763
LANC3-108	Bimac	synonymous	0.504202
DCOR-807	Bimac	synonymous	0.69726
FLNA-7192	Bimac	restorative	5.53435
ANR17-5093	Bimac	diversifying	1.00719
NID1-1216	Bimac	diversifying	0.657895
PKDCC-1074	Bimac	synonymous	1.6055
MIB1-2205	Bimac	synonymous	1.66574
MYCB2-3356	Bimac	diversifying	1.02669
PTN23-1826	Bimac	diversifying	1.11732
ZFR-2162	Bimac	diversifying	0.647549
RET-1423	Bimac	diversifying	0.819672
TBK1-618	Bimac	synonymous	0.42513
HMGB3-142	Bimac	diversifying	1.45401
UBR5-4816	Bimac	diversifying	2.21328
DDX47-770	Bimac	diversifying	8.42491
SRP72-883	Bimac	diversifying	1.86916
CDKAL-301	Bimac	diversifying	2.32558
RAD21-901	Bimac	diversifying	8.94428
NEC1-2305	Bimac	diversifying	0.565428
CY1-807	Bimac	synonymous	1.069
UBP40-2081	Bimac	diversifying	7.16019
TPR-5886	Bimac	synonymous	1.79257
TTC17-1877	Bimac	diversifying	1.87354
CTR1-2032	Bimac	diversifying	0.971922
TTC37-4083	Bimac	synonymous	58.0925
LPPRC-2013	Bimac	diversifying	0.885668
FLNA-5224	Bimac	diversifying	43.469
UBR5-7977	Bimac	synonymous	2.57827
EDEM2-358	Bimac	diversifying	1.08108
BACD3-321	Bimac	synonymous	0.597411
FLNA-2749	Bimac	diversifying	1.96078
SMHD1-4193	Bimac	restorative	1.07296
ANFY1-2352	Bimac	synonymous	3.82775
TPR-991	Bimac	diversifying	2.11864
GYS-2470	Bimac	diversifying	0.7034
UBP47-2636	Bimac	restorative	0.729167
AGRIN-4368	Bimac	synonymous	0.794281
ACM2-2752	Bimac	diversifying	0.841515
RG190-678	Bimac	synonymous	1.95652
TTF2-848	Bimac	diversifying	1.62037
S23IP-1009	Bimac	diversifying	0.730689
VPRBP-2664	Bimac	synonymous	33.4873
ANR17-4351	Bimac	diversifying	0.902256
F184A-1082	Bimac	diversifying	0.92081
PDE3A-3329	Bimac	diversifying	1.30814
CDO1-201	Bimac	synonymous	0.318237
MBTP1-2108	Bimac	diversifying	1.02489
AGRIN-3437	Bimac	diversifying	2.26105
VP13A-4851	Bimac	synonymous	1.39276
VP13A-8048	Bimac	diversifying	1.53333
MYCB2-15827	Bimac	diversifying	1.91847
S23IP-2469	Bimac	synonymous	0.723888
TRPT1-807	Bimac	synonymous	1.14231
PDE7A-630	Bimac	synonymous	1.23648
UBP5-2532	Bimac	synonymous	0.975177
FLNA-1787	Bimac	diversifying	4.25532
WASH7-2833	Bimac	diversifying	4.58937
PDE12-6075	Bimac	synonymous	17.8306
UXS1-675	Bimac	synonymous	0.598802
DPM1-732	Bimac	synonymous	23.0104
UBE4A-1873	Bimac	diversifying	2.6738
HNRL1-1093	Bimac	diversifying	0.322383
TPR-4269	Bimac	synonymous	1.17801
VATH-841	Bimac	diversifying	18.0373
GRAP1-2562	Bimac	synonymous	2.9703
VP13A-9865	Bimac	diversifying	0.828157
NSF1C-585	Bimac	synonymous	0.627943
ARP10-1003	Bimac	diversifying	5.34395
TEP1-1182	Bimac	synonymous	0.60698
UMPS-1330	Bimac	diversifying	3.23194
DDAH1-187	Bimac	diversifying	0.540723
CDKAL-595	Bimac	diversifying	2.96128
PPME1-187	Bimac	diversifying	1.34771
KCNN-2034	Bimac	synonymous	14.9254
UBP8-3113	Bimac	diversifying	1.51372
AMRP-177	Bimac	diversifying	7.12401
US6NL-1282	Bimac	diversifying	0.873069
TBK1-1479	Bimac	synonymous	0.440744
SAHH3-1554	Bimac	synonymous	1.31579
RUN3B-1637	Bimac	diversifying	2.89855
TBK1-1074	Bimac	synonymous	0.911528
SPTCB-4722	Bimac	synonymous	1.75439
TPC12-1449	Bimac	synonymous	1.84049
PSMD1-3057	Bimac	synonymous	1.16732
TTC7B-2078	Bimac	diversifying	0.877193
XPR1-1503	Bimac	synonymous	10.122
ERP44-348	Bimac	synonymous	0.887199
DCOR-187	Bimac	restorative	2.14657
SCAP-4001	Bimac	diversifying	16.8862
DC1L2-956	Bimac	diversifying	3.46696
FYCO1-4065	Bimac	synonymous	0.737327
PPME1-547	Bimac	diversifying	4.96942
AVL9-1944	Bimac	diversifying	0.88968
MYO5A-2308	Bimac	restorative	1.4377
VP13A-6069	Bimac	synonymous	3.72149
GRAP1-2081	Bimac	restorative	2.3431
TRIPC-2962	Bimac	diversifying	0.749376
RRP12-3326	Bimac	diversifying	0.740741
F184A-969	Bimac	synonymous	1.31868
HIP1-586	Bimac	diversifying	1.04895
PTN4-3148	Bimac	diversifying	11.3068
SY65-1827	Bimac	synonymous	2.56772
IPO9-3117	Bimac	synonymous	2.5522
R3HCL-1680	Bimac	synonymous	1.3544
SC6A5-3790	Bimac	diversifying	1.84049
ZFR-973	Bimac	diversifying	7.44681
APBB2-493	Bimac	diversifying	0.394089
TBD2B-929	Bimac	diversifying	2.62467
GCYA2-326	Bimac	diversifying	1.75659
EDC4-3126	Bimac	synonymous	0.834492
SMAD3-1392	Bimac	synonymous	0.963082
CAPS1-664	Bimac	diversifying	0.974659
TCPD-661	Bimac	diversifying	1.59881
PHM-335	Bimac	diversifying	0.245012
TGFA1-1552	Bimac	diversifying	0.754717
ACSL4-895	Bimac	diversifying	0.944206
VP13A-9429	Bimac	synonymous	6.81976
MTX2-4308	Bimac	diversifying	1.03383
MVP-3170	Bimac	diversifying	1.51976
VPS18-2874	Bimac	diversifying	1.01368
NRDC-2583	Bimac	synonymous	0.881612
RPGP1-833	Bimac	diversifying	1.38714
MDN1-322	Bimac	synonymous	1.64271
BAG6-3418	Bimac	diversifying	0.961538
UBP8-727	Bimac	diversifying	0.853242
ZNFX1-4456	Bimac	diversifying	0.821355
PRRCA-312	Bimac	synonymous	1.36986
AGM1-1253	Bimac	diversifying	1.1215
RPGP1-3171	Bimac	synonymous	8.34032
ARP10-309	Bimac	synonymous	0.764388
ATPD-468	Bimac	synonymous	0.285867
ZC3HF-425	Bimac	diversifying	1.31579
XRN2-1690	Bimac	diversifying	1.05402
AP4E1-2103	Bimac	synonymous	2.30608
CDKAL-805	Bimac	diversifying	1.4827
TPC12-2260	Bimac	diversifying	0.923483
ANR17-6952	Bimac	diversifying	1.91388
LRK1-7383	Bimac	synonymous	9.10781
DPYS-326	Bimac	diversifying	0.479863
CA2D3-2130	Bimac	synonymous	4.71162
VP13A-10061	Bimac	diversifying	0.703325
MAOX-623	Bimac	diversifying	0.504751
ZFR-2677	Bimac	diversifying	0.803674
RHG20-3502	Bimac	diversifying	0.910747
ANR17-5644	Bimac	diversifying	0.93633
RUN3B-2051	Bimac	diversifying	1.1811
EIF3D-475	Bimac	synonymous	0.77427
HUWE1-12174	Bimac	synonymous	0.967118
ELP1-66	Bimac	synonymous	2.45614
APLP-2262	Bimac	synonymous	1.67598
FXRD2-351	Bimac	synonymous	0.968604
RL5-65	Bimac	diversifying	0.443977
HIP1-1125	Bimac	diversifying	4.05041
CO4A2-2199	Bimac	synonymous	1.4556
LACT2-470	Bimac	diversifying	2.89193
HERC2-15115	Bimac	diversifying	1.0453
MA1B1-1024	Bimac	diversifying	2.3622
PTN4-720	Bimac	diversifying	1.32304
PME5-3362	Bimac	diversifying	1.08932
SPTCB-6462	Bimac	synonymous	0.35461
IQGA1-1122	Bimac	synonymous	0.704846
HNRL1-966	Bimac	synonymous	52.6527
UBP40-2021	Bimac	diversifying	1.42119
TCPZ-870	Bimac	synonymous	0.298033
RG190-186	Bimac	synonymous	2.98165
PHM-1371	Bimac	synonymous	3.07066
SESQ1-394	Bimac	diversifying	0.675219
ARSB-236	Bimac	diversifying	46.1295
CDKAL-528	Bimac	synonymous	1.90275
CP062-424	Bimac	diversifying	1.15473
CUL1-741	Bimac	synonymous	1.11111
SY65-364	Bimac	diversifying	2.4705
MMSA-1340	Bimac	diversifying	0.934094
TEP1-4079	Bimac	diversifying	1.46714
ABCF3-1313	Bimac	diversifying	1.2987
VP13A-6264	Bimac	synonymous	0.863931
MYCB2-16980	Bimac	synonymous	2.56959
MYCB2-3357	Bimac	synonymous	2.20441
P40-554	Bimac	diversifying	0.672646
ANK3-539	Bimac	synonymous	7.38523
AGRIN-2145	Bimac	synonymous	1.3712
CISY-913	Bimac	diversifying	23.6972
VP13A-2409	Bimac	synonymous	1.03093
STA5B-1503	Bimac	synonymous	0.4693
DCAKD-780	Bimac	diversifying	2.85036
KMT2C-8852	Bimac	diversifying	3.48028
PMGT2-2471	Bimac	diversifying	0.744681
NPRL2-966	Bimac	synonymous	2.04082
APLP-6435	Bimac	synonymous	3.48964
EXOC4-2123	Bimac	diversifying	0.681818
2ABA-1005	Bimac	synonymous	0.833333
ZPR1-3878	Bimac	diversifying	1.54072
HIP1-2412	Bimac	synonymous	2.19124
2ABA-508	Bimac	diversifying	1.37328
DCNL3-718	Bimac	synonymous	1.99601
TM131-5212	Bimac	diversifying	0.651163
RB39B-222	Bimac	synonymous	1.50318
DMD-10881	Bimac	synonymous	0.732601
IDE-2478	Bimac	synonymous	4.52418
PPIG-4842	Bimac	synonymous	0.909091
F91A1-844	Bimac	diversifying	1.99871
UBR4-13304	Bimac	diversifying	0.699301
MY18A-4745	Bimac	diversifying	1.56627
USP9X-1682	Bimac	diversifying	0.866551
AGRIN-3640	Bimac	diversifying	1.48561
PTN4-1804	Bimac	restorative	8.418
BIG3-2330	Bimac	diversifying	2.39617
GCYA2-1014	Bimac	synonymous	0.803859
ACSL4-509	Bimac	diversifying	2.17597
TBA-301	Bimac	diversifying	21.2526
RN215-707	Bimac	diversifying	0.651163
SNX2-1376	Bimac	diversifying	1.40208
PCX1-5792	Bimac	diversifying	1.09689
SYVN1-772	Bimac	diversifying	0.846433
PRP17-1408	Bimac	diversifying	0.946372
CAPR2-274	Bimac	diversifying	0.641026
MIB1-2734	Bimac	diversifying	0.814176
RN185-633	Bimac	synonymous	1.63084
FAAH2-249	Bimac	synonymous	8.23045
BAG6-3246	Bimac	synonymous	4.36681
TBCD5-1570	Bimac	diversifying	0.773694
FLNA-3948	Bimac	synonymous	1.46727
TXD16-2116	Bimac	diversifying	0.977654
PREB-1288	Bimac	diversifying	1.34357
MAOX-1479	Bimac	diversifying	1.35022
PTN4-422	Bimac	diversifying	1.91327
APBB2-1613	Bimac	diversifying	0.593066
TBK1-1006	Bimac	diversifying	1.02536
HIP1-3220	Bimac	diversifying	0.77193
AGRIN-5458	Bimac	diversifying	0.616808
PIGB-159	Bimac	synonymous	13.5628
RUVB2-566	Bimac	diversifying	0.852273
GCYA2-1717	Bimac	diversifying	1.01738
GRAP1-583	Bimac	restorative	1.16913
SYT15-1570	Bimac	diversifying	3.25497
HERC1-7604	Bimac	diversifying	3.74065
EPG5-5372	Bimac	diversifying	0.957592
FLNA-7325	Bimac	diversifying	0.487092
UBR4-7879	Bimac	diversifying	17.0259
RBBP5-1640	Bimac	diversifying	1.85185
TBK1-487	Bimac	diversifying	1.10092
GMPR2-417	Bimac	synonymous	0.691244
US6NL-1549	Bimac	diversifying	0.475624
SY65-403	Bimac	diversifying	0.804424
CA2D3-136	Bimac	diversifying	1.35287
UBR3-994	Bimac	diversifying	1.28205
UBP40-2336	Bimac	diversifying	1.63361
TCPZ-276	Bimac	synonymous	0.439681
NEC1-1232	Bimac	diversifying	0.798935
ANK3-1204	Bimac	diversifying	8.79346
PCSK6-1573	Bimac	diversifying	2.05656
INP4A-1549	Bimac	diversifying	25.9843
WDR11-1548	Bimac	synonymous	1.93596
ANR17-6416	Bimac	diversifying	1.766
VLDLR-685	Bimac	diversifying	3.4749
PDE7A-419	Bimac	diversifying	3.16027
NDUA9-1414	Bimac	diversifying	0.790698
CACL1-1147	Bimac	diversifying	1.15894
PLBL2-1435	Bimac	diversifying	1.50862
LRP4-3092	Bimac	diversifying	4.87805
LRK1-7905	Bimac	synonymous	13.0522
TLL1-3837	Bimac	synonymous	1.16667
ANR17-3861	Bimac	synonymous	1.87668
SMHD1-4905	Bimac	synonymous	2.00669
LIPT2-906	Bimac	synonymous	1.48936
IFRD1-416	Bimac	diversifying	1.4652
ADA2C-378	Bimac	synonymous	3.5545
NRDC-1616	Bimac	diversifying	1.0687
HIP1-3526	Bimac	diversifying	1.24888
GPAA1-1328	Bimac	diversifying	3.69458
OLA1-689	Bimac	diversifying	63.5514
DD19A-643	Bimac	diversifying	0.816882
GCYB1-1107	Bimac	synonymous	2.17949
GOGA2-3038	Bimac	diversifying	1.46341
NEC1-948	Bimac	synonymous	1.03199
ALS2-769	Bimac	diversifying	1.17647
GRIK2-1023	Bimac	synonymous	2.7027
LACT2-684	Bimac	synonymous	14.5
DHTK1-669	Bimac	diversifying	1.0355
HUWE1-6286	Bimac	diversifying	1.43149
ATG9A-1701	Bimac	synonymous	1.24224
PDIA5-618	Bimac	synonymous	2.30352
DIAC-817	Bimac	diversifying	0.715015
KIF3A-84	Bimac	synonymous	1.02041
ETFA-1155	Bimac	synonymous	1.64788
RL3-512	Bimac	diversifying	0.259707
FAS-2886	Bimac	synonymous	0.671892
TTL12-1664	Bimac	diversifying	3.65385
NBAS-5282	Bimac	diversifying	1.2959
QTRD1-455	Bimac	diversifying	1.85874
DDX58-1205	Bimac	diversifying	0.923483
BIG3-3278	Bimac	diversifying	1.0453
DI3L2-1823	Bimac	diversifying	2.77228
ZNFX1-4345	Bimac	diversifying	2.35018
DPYS-815	Bimac	diversifying	1.01389
TICN2-733	Bimac	diversifying	0.455097
MMAC-28	Bimac	diversifying	0.601202
AVL9-3038	Bimac	diversifying	7.07317
MYS-3164	Bimac	diversifying	0.850735
F193A-2351	Bimac	diversifying	1.0084
ALF-1165	Bimac	diversifying	0.439815
PDE7A-1202	Bimac	diversifying	46.0838
GABR1-1909	Bimac	diversifying	7.11538
LACT2-588	Bimac	synonymous	0.902062
TM205-684	Bimac	synonymous	0.583942
FAS-4150	Bimac	diversifying	0.629921
MBTP1-554	Bimac	diversifying	3.72208
SNX25-2937	Bimac	synonymous	3.95604
ZFR-1452	Bimac	synonymous	0.744602
LAMA-10970	Bimac	diversifying	3.37711
TBK1-280	Bimac	diversifying	5.59406
TCPZ-390	Bimac	synonymous	0.439408
ARI2-89	Bimac	diversifying	1.66375
MYO6-986	Bimac	diversifying	20.2194
NBAS-5532	Bimac	synonymous	6.17577
GYS-1794	Bimac	diversifying	0.482315
PCX1-4123	Bimac	diversifying	3.13199
TRM1L-1357	Bimac	diversifying	2.10773
R3HCL-2464	Bimac	diversifying	1.72414
DIAC-999	Bimac	synonymous	0.814664
DIP2C-4141	Bimac	diversifying	0.907258
USP9X-5596	Bimac	diversifying	0.896287
MVP-2195	Bimac	diversifying	0.881705
TBK1-1083	Bimac	synonymous	0.552181
GCYA2-519	Bimac	synonymous	1.64159
FXRD2-1764	Bimac	synonymous	4.36704
MAOX-1791	Bimac	synonymous	0.765345
VP13A-4162	Bimac	diversifying	7.93651
ZPR1-3885	Bimac	diversifying	0.735294
ATRX-207	Bimac	synonymous	1.10827
SF3B2-1038	Bimac	synonymous	1.07362
SF3B2-546	Bimac	synonymous	2.38394
NEC1-997	Bimac	diversifying	0.99108
UFL1-2265	Bimac	synonymous	2.7027
GCYA2-319	Bimac	diversifying	45.3704
HIP1-3245	Bimac	diversifying	0.655977
TMF1-2273	Bimac	diversifying	3.08057
TRPT1-1942	Bimac	diversifying	2.09372
TTF2-1915	Bimac	diversifying	2.94737
S23IP-2292	Bimac	synonymous	1.18662
DPP9-714	Bimac	synonymous	0.904159
SYIC-1436	Bimac	diversifying	1.02669
FLNA-2342	Bimac	diversifying	3.97112
ZNFX1-3296	Bimac	diversifying	0.777202
ANR17-2916	Bimac	synonymous	1.81818
SMHD1-6461	Bimac	diversifying	1.27737
HUWE1-6882	Bimac	synonymous	49.1607
DPYD-2908	Bimac	diversifying	4.49339
SF3B2-603	Bimac	synonymous	5.51181
2ABA-1060	Bimac	diversifying	0.813953
PSA2-111	Bimac	synonymous	0.438596
PNPH-620	Bimac	diversifying	0.424328
RL11-402	Bimac	synonymous	2.08019
MIC1-1258	Bimac	restorative	0.681818
NKRF-1514	Bimac	diversifying	0.662983
CSPG4-4560	Bimac	synonymous	0.741351
CDKAL-598	Bimac	diversifying	9.70655
CAPS1-1032	Bimac	synonymous	1.28205
MMAC-254	Bimac	diversifying	0.599251
HMDH-1482	Bimac	synonymous	1.44928
TBK1-1045	Bimac	diversifying	0.703812
ACSL4-426	Bimac	synonymous	1.16592
ALS2-3346	Bimac	diversifying	1.49813
SCPDL-238	Bimac	diversifying	0.589391
UBA6-163	Bimac	diversifying	1.61054
UBP8-1147	Bimac	diversifying	1.07335
S2551-1177	Bimac	diversifying	1.63934
ARID2-560	Bimac	diversifying	11.8166
TCPE-1488	Bimac	synonymous	0.557414
TXNL1-786	Bimac	synonymous	1.54355
AKIB1-3453	Bimac	synonymous	1.10619
FLNA-1653	Bimac	synonymous	3.53741
4ET-4107	Bimac	synonymous	1.01054
CC171-1703	Bimac	diversifying	1.14068
TPR-251	Bimac	diversifying	2.63736
SYT15-846	Bimac	synonymous	7.63209
VP13A-7511	Bimac	diversifying	1.15053
TRIM2-2203	Bimac	diversifying	0.819672
PDE12-6093	Bimac	synonymous	11.3069
KPC2-853	Bimac	diversifying	1.67785
PME5-3978	Bimac	synonymous	2.331
CKAP5-4892	Bimac	diversifying	2.62582
KANL1-3934	Bimac	diversifying	6.07966
RHG20-3513	Bimac	synonymous	1.89655
TSN7-452	Bimac	diversifying	0.332375
FLNA-5257	Bimac	diversifying	1.18227
MAOX-328	Bimac	diversifying	1.21365
FLNA-5815	Bimac	diversifying	5.56818
CUL1-1490	Bimac	diversifying	2.91262
HNRL1-586	Bimac	diversifying	0.822245
UB2R2-398	Bimac	diversifying	0.757959
TRPT1-939	Bimac	synonymous	1.29805
STA5B-2165	Bimac	diversifying	0.345657
MYO6-2495	Bimac	diversifying	1.31291
TSR1-1362	Bimac	synonymous	1.11111
TPR-1022	Bimac	diversifying	1.15473
ABL-2944	Bimac	diversifying	2.05628
SC16A-3650	Bimac	diversifying	2.118
TRIPC-2549	Bimac	diversifying	0.873362
RL5-833	Bimac	diversifying	0.344884
RAD21-445	Bimac	diversifying	19.5596
EXOC4-446	Bimac	diversifying	0.87241
UBR3-1683	Bimac	synonymous	1.30719
VP13A-6994	Bimac	diversifying	0.95057
MBTP1-501	Bimac	synonymous	0.994036
KI13A-6431	Bimac	diversifying	0.772627
SENP7-2016	Bimac	synonymous	2.15232
TBK1-664	Bimac	diversifying	0.720621
FYCO1-4269	Bimac	synonymous	1.89432
PNPH-801	Bimac	synonymous	0.861574
KAPR-1027	Bimac	diversifying	0.804182
TRI33-273	Bimac	synonymous	11.8674
ACBG2-735	Bimac	synonymous	0.803859
MY18A-4749	Bimac	synonymous	5.80411
CALM-3246	Bimac	diversifying	2.22717
SE1L1-1995	Bimac	synonymous	1.76152
T132C-75	Bimac	synonymous	2.65273
STA5B-379	Bimac	diversifying	0.588445
CAPS1-1611	Bimac	synonymous	0.622568
FLNA-914	Bimac	diversifying	2.4
TPC11-323	Bimac	diversifying	1.47541
BUB3-223	Bimac	diversifying	4.73815
CSDE1-582	Bimac	synonymous	0.61082
ADRM1-886	Bimac	diversifying	1.65153
ZFR-1996	Bimac	diversifying	1.68324
TOP2B-3771	Bimac	synonymous	8.27815
FSTL5-5034	Bimac	synonymous	0.473934
LAMA-11016	Bimac	synonymous	1.40281
KAPR-552	Bimac	synonymous	3.15789
4ET-3613	Bimac	restorative	0.48535
EPG5-7233	Bimac	synonymous	0.871249
RGS7-1472	Bimac	diversifying	0.91047
WDR1-438	Bimac	synonymous	0.840336
ODO1-505	Bimac	diversifying	4.20561
VP13A-7063	Bimac	diversifying	7.74246
SC16A-4782	Bimac	synonymous	1.24378
MLF1-449	Bimac	diversifying	0.372881
HERP2-374	Bimac	diversifying	4.78088
ZNFX1-3642	Bimac	synonymous	0.844773
MMAC-32	Bimac	diversifying	0.527704
VP13A-6073	Bimac	diversifying	1.54211
SENP7-2205	Bimac	synonymous	1.2766
HIP1-1355	Bimac	diversifying	2.78707
TEP1-4036	Bimac	diversifying	4.28152
TPR-2970	Bimac	synonymous	3.83065
HIP1-305	Bimac	diversifying	0.808625
ANR17-6467	Bimac	diversifying	13.7308
TO401-1131	Bimac	synonymous	46.3043
PASK-1858	Bimac	diversifying	1.41176
TT39B-461	Bimac	diversifying	1.40845
GCYA2-659	Bimac	diversifying	0.770218
HIP1-3061	Bimac	restorative	1.47441
TEP1-1325	Bimac	diversifying	0.667939
ZFR-1033	Bimac	diversifying	0.625978
VPS53-1896	Bimac	synonymous	5.46737
CC171-2463	Bimac	synonymous	2.45902
NEC1-1180	Bimac	diversifying	1.0453
HTR5B-1182	Bimac	synonymous	0.961538
MYCB2-2342	Bimac	diversifying	1.62455
4ET-643	Bimac	diversifying	1.02157
ISCA1-422	Bimac	diversifying	7.29387
WBP2-207	Bimac	synonymous	0.705117
TRI23-194	Bimac	diversifying	1.4733
ZPR1-4099	Bimac	diversifying	1.09689
CHD1L-3031	Bimac	diversifying	3.00926
PTN4-1811	Bimac	restorative	0.969529
GABT-735	Bimac	synonymous	2.6658
CATIP-71	Bimac	diversifying	2.75591
AKIB1-185	Bimac	diversifying	1.35287
SY65-1377	Bimac	synonymous	23.7206
FND3A-9428	Bimac	restorative	0.665188
GCYA2-2351	Bimac	diversifying	1.10577
HIP1-1526	Bimac	diversifying	1.79136
GCYA2-2494	Bimac	diversifying	0.666349
VAT1L-946	Bimac	diversifying	1.24156
ABCD3-763	Bimac	diversifying	1.43885
GCYA2-328	Bimac	diversifying	2.83951
VP13A-4349	Bimac	diversifying	0.843882
GSLG1-1470	Bimac	synonymous	2.15108
TRIM2-167	Bimac	diversifying	0.856898
TBD2B-971	Bimac	diversifying	0.780234
STAU2-3189	Bimac	synonymous	0.632022
MED26-615	Bimac	synonymous	1.26374
PREB-250	Bimac	diversifying	1.19454
H2AY-753	Bimac	synonymous	2.90598
CDKAL-384	Bimac	synonymous	2.88288
SY65-1828	Bimac	diversifying	25.4865
FYCO1-4236	Bimac	synonymous	1.27462
ATPA-1650	Bimac	synonymous	0.28324
LETM1-2136	Bimac	synonymous	0.592718
AASS-1680	Bimac	synonymous	0.961538
HERC2-11189	Bimac	diversifying	2.48307
CA2D3-2126	Bimac	diversifying	2.09627
ADAP1-1282	Bimac	diversifying	0.767018
MCCA-1470	Bimac	synonymous	1.32159
WDTC1-621	Bimac	synonymous	1.68776
HIP1-1195	Bimac	diversifying	1.16009
NEC1-2025	Bimac	synonymous	0.773694
ACM2-2658	Bimac	synonymous	2.82167
CDKAL-898	Bimac	diversifying	2.9724
NDRG3-858	Bimac	synonymous	0.310029
TT39C-1973	Bimac	diversifying	0.75594
MAOX-1194	Bimac	synonymous	0.36623
UBA6-324	Bimac	synonymous	3.35766
OLA1-755	Bimac	diversifying	0.787402
S23IP-418	Bimac	restorative	0.929615
ANR17-6828	Bimac	synonymous	15.0538
PEX1-2256	Bimac	synonymous	1.19048
PR2-1668	Bimac	diversifying	0.827586
MEGF8-6037	Bimac	diversifying	0.985222
FBXW4-959	Bimac	diversifying	1.71429
RHG32-8578	Bimac	diversifying	2.12766
SMHD1-4132	Bimac	diversifying	1.69082
[truncated: 79,866 more rows]

## Sheet: Fig. S2A
Data for Fig. S2A - Fraction of sites edited
	Synonymous	Restorative	Diversifying
Octopus	0.0277	0.0346	0.0195
Bimac	0.0142	0.0228	0.00931
Squid	0.0188	0.0275	0.0148
Cuttlefish	0.0301	0.0375	0.0241

[truncated: 5 more sheets: Fig. S2B, Fig. S2C, Fig. S2D, Fig. S3A, Fig. S3B]
